# Supplementary material for: Highly specific and sensitive detection of Burkholderia pseudomallei genomic DNA by CRISPR-Cas12a
Source: PLoS Negl Trop Dis. 2022 Aug 29;16(8):e0010659. doi: 10.1371/journal.pntd.0010659 (PMC9423629; doi:10.1371/journal.pntd.0010659)
Supplement: S1 Table — (XLSX) [file pntd.0010659.s005.xlsx]

## Sheet: Sheet1
S1 Table - Global B. pseudomallei genome collection
ID	Country	Predicted ST	Accession no.	Citation		Reference
10156_3#1	Thailand	70	ERR339069	1		1. Chewapreecha C, Mather AE, Harris SR, Hunt M, Holden MTG, Chaichana C, et al. Genetic variation associated with infection and the environment in the accidental pathogen Burkholderia pseudomallei. Commun Biol. 2019;2: 1–11. doi:10.1038/s42003-019-0678-x
10156_3#10	Thailand	315	ERR339078	1		2. Chewapreecha C, Pensar J, Chattagul S, Pesonen M, Sangphukieo A, Boonklang P, et al. Co-evolutionary Signals Identify Burkholderia pseudomallei Survival Strategies in a Hostile Environment. Molecular Biology and Evolution. 2022;39: msab306. doi:10.1093/molbev/msab306
10156_3#11	Thailand	176	ERR339079	1		3. Chewapreecha C, Holden MTG, Vehkala M, Välimäki N, Yang Z, Harris SR, et al. Global and regional dissemination and evolution of Burkholderia pseudomallei. Nat Microbiol. 2017;2: 1–8. doi:10.1038/nmicrobiol.2016.263
10156_3#12	Thailand	Novel	ERR339080	1		4. Gee JE, Allender CJ, Tuanyok A, Elrod MG, Hoffmaster AR. Burkholderia pseudomallei Type G in Western Hemisphere. Emerg Infect Dis. 2014;20: 682–684. doi:10.3201/eid2004.130960
10156_3#13	Thailand	208	ERR339081	1		5. Hayden HS, Lim R, Brittnacher MJ, Sims EH, Ramage ER, Fong C, et al. Evolution of Burkholderia pseudomallei in Recurrent Melioidosis. PLOS ONE. 2012;7: e36507. doi:10.1371/journal.pone.0036507
10156_3#14	Thailand	197	ERR339082	1		6. Price EP, Sarovich DS, Mayo M, Tuanyok A, Drees KP, Kaestli M, et al. Within-host evolution of Burkholderia pseudomallei over a twelve-year chronic carriage infection. mBio. 2013;4: e00388-13. doi:10.1128/mBio.00388-13
10156_3#15	Thailand	206	ERR339083	1		7. Spring-Pearson SM, Stone JK, Doyle A, Allender CJ, Okinaka RT, Mayo M, et al. Pangenome Analysis of Burkholderia pseudomallei: Genome Evolution Preserves Gene Order despite High Recombination Rates. PLOS ONE. 2015;10: e0140274. doi:10.1371/journal.pone.0140274
10156_3#16	Thailand	228	ERR339084	1		8. Gee JE, Allender CJ, Tuanyok A, Elrod MG, Hoffmaster AR. Burkholderia pseudomallei Type G in Western Hemisphere. Emerg Infect Dis. 2014;20: 682–684. doi:10.3201/eid2004.130960
10156_3#17	Thailand	34	ERR339085	1		9. Stone JK, Johnson SL, Bruce DC, Detter JC, Mayo M, Currie BJ, et al. Complete Genome Sequence of the Encephalomyelitic Burkholderia pseudomallei Strain MSHR305. Genome Announc. 2013;1: e00656-13. doi:10.1128/genomeA.00656-13
10156_3#18	Thailand	654	ERR339086	1		10. Johnson SL, Bishop-Lilly KA, Ladner JT, Daligault HE, Davenport KW, Jaissle J, et al. Complete genome sequences for 59 burkholderia isolates, both pathogenic and near neighbor. Genome Announc. 2015;3: e00159-15. doi:10.1128/genomeA.00159-15
10156_3#19	Thailand	70	ERR339087	1		11. McRobb E, Sarovich DS, Price EP, Kaestli M, Mayo M, Keim P, et al. Tracing melioidosis back to the source: using whole-genome sequencing to investigate an outbreak originating from a contaminated domestic water supply. J Clin Microbiol. 2015;53: 1144–1148. doi:10.1128/JCM.03453-14
10156_3#2	Thailand	165	ERR339070	1		12. Holden MTG, Titball RW, Peacock SJ, Cerdeño-Tárraga AM, Atkins T, Crossman LC, et al. Genomic plasticity of the causative agent of melioidosis, Burkholderia pseudomallei. Proc Natl Acad Sci U S A. 2004;101: 14240–14245. doi:10.1073/pnas.0403302101
10156_3#20	Thailand	60	ERR339088	1		13. Fang Y, Huang Y, Li Q, Chen H, Yao Z, Pan J, et al. First genome sequence of a Burkholderia pseudomallei Isolate in China, strain BPC006, obtained from a melioidosis patient in Hainan. J Bacteriol. 2012;194: 6604–6605. doi:10.1128/JB.01577-12
10156_3#21	Thailand	47	ERR339089	1		14. Daligault HE, Davenport KW, Minogue TD, Bishop-Lilly KA, Broomall SM, Bruce DC, et al. Whole-genome assemblies of 56 burkholderia species. Genome Announc. 2014;2: e01106-14. doi:10.1128/genomeA.01106-14
10156_3#22	Thailand	219	ERR339090	1		15. Johnson SL, Baker AL, Chain PS, Currie BJ, Daligault HE, Davenport KW, et al. Whole-Genome Sequences of 80 Environmental and Clinical Isolates of Burkholderia pseudomallei. Genome Announc. 2015;3: e01282-14. doi:10.1128/genomeA.01282-14
10156_3#23	Thailand	208	ERR339091	1		16. Chen Y-S, Lin H-H, Hsueh P-T, Liu P-J, Ni W-F, Chung W-C, et al. Whole-Genome Sequence of an Epidemic Strain of Burkholderia pseudomallei vgh07 in Taiwan. Genome Announc. 2015;3: e00345-15. doi:10.1128/genomeA.00345-15
10156_3#24	Thailand	205	ERR339092	1		17. Song L, Yu Y, Feng L, He J, Wang T, Zhu H, et al. Draft Genome Sequence of Burkholderia pseudomallei Strain 350105, Isolated in Hainan, China, in 1976. Genome Announc. 2015;3: e01162-15. doi:10.1128/genomeA.01162-15
10156_3#25	Thailand	212	ERR339093	1		18. Hsueh P-T, Chen Y-S, Lin H-H, Liu P-J, Ni W-F, Liu M-C, et al. Comparison of Whole-Genome Sequences from Two Colony Morphovars of Burkholderia pseudomallei. Genome Announc. 2015;3: e01194-15. doi:10.1128/genomeA.01194-15
10156_3#26	Thailand	9	ERR339094	1		19. Viberg LT, Price EP, Kidd TJ, Bell SC, Currie BJ, Sarovich DS. Whole-Genome Sequences of Five Burkholderia pseudomallei Isolates from Australian Cystic Fibrosis Patients. Genome Announc. 2015;3: e00254-15. doi:10.1128/genomeA.00254-15
10156_3#27	Thailand	411	ERR339095	1		20. Hong K-W, Tee KK, Yin W-F, Roberts RJ, Chan K-G. Methylome Characterization of Burkholderia pseudomallei Strain 982 at Single-Base Resolution. Microbiol Resour Announc. 2019;8: e00898-19. doi:10.1128/MRA.00898-19
10156_3#28	Thailand	34	ERR339096	1		21. Podin Y, Sarovich DS, Price EP, Kaestli M, Mayo M, Hii K, et al. Burkholderia pseudomallei isolates from Sarawak, Malaysian Borneo, are predominantly susceptible to aminoglycosides and macrolides. Antimicrob Agents Chemother. 2014;58: 162–166. doi:10.1128/AAC.01842-13
10156_3#29	Thailand	207	ERR339097	1		22. Mukhopadhyay C, Vandana KE, Chaitanya T a. K, Shaw T, Bhat HV, Chakrabarty S, et al. Genome Sequence of a Burkholderia pseudomallei Clinical Isolate from a Patient with Community-Acquired Pneumonia and Septicemia. Genome Announc. 2015;3: e00915-15. doi:10.1128/genomeA.00915-15
10156_3#3	Thailand	211	ERR339071	1		23. Chapple SNJ, Sarovich DS, Holden MTG, Peacock SJ, Buller N, Golledge C, et al. Whole-genome sequencing of a quarter-century melioidosis outbreak in temperate Australia uncovers a region of low-prevalence endemicity. Microb Genom. 2016;2: e000067. doi:10.1099/mgen.0.000067
10156_3#30	Thailand	54	ERR339098	1		24. Sidjabat HE, Cottrell K, Cervin A. Draft Genome Sequences of Burkholderia pseudomallei and Staphylococcus aureus, Isolated from a Patient with Chronic Rhinosinusitis. Genome Announc. 2015;3: e01075-15. doi:10.1128/genomeA.01075-15
10156_3#31	Thailand	849	ERR339099	1		25. Limmathurotsakul D, Holden MTG, Coupland P, Price EP, Chantratita N, Wuthiekanun V, et al. Microevolution of Burkholderia pseudomallei during an acute infection. J Clin Microbiol. 2014;52: 3418–3421. doi:10.1128/JCM.01219-14
10156_3#32	Thailand	1811	ERR339100	1		26. Sahl JW, Vazquez AJ, Hall CM, Busch JD, Tuanyok A, Mayo M, et al. The Effects of Signal Erosion and Core Genome Reduction on the Identification of Diagnostic Markers. mBio. 2016;7: e00846-16. doi:10.1128/mBio.00846-16
10156_3#33	Thailand	833	ERR339101	1		27. Duarte C, Montufar F, Moreno J, Sánchez D, Rodríguez JY, Torres AG, et al. Genomic Diversity of Burkholderia pseudomallei Isolates, Colombia. Emerg Infect Dis. 2021;27: 655–658. doi:10.3201/eid2702.202824
10156_3#34	Thailand	Novel	ERR339102	1		28. Madden DE, Webb JR, Steinig EJ, Currie BJ, Price EP, Sarovich DS. Taking the next-gen step: Comprehensive antimicrobial resistance detection from Burkholderia pseudomallei. EBioMedicine. 2021;63: 103152. doi:10.1016/j.ebiom.2020.103152
10156_3#35	Thailand	208	ERR339103	1		29. Webb JR, Win MM, Zin KN, Win KKN, Wah TT, Ashley EA, et al. Myanmar Burkholderia pseudomallei strains are genetically diverse and originate from Asia with phylogenetic evidence of reintroductions from neighbouring countries. Sci Rep. 2020;10: 16260. doi:10.1038/s41598-020-73545-8
10156_3#36	Thailand	208	ERR339104	1		30. Bugrysheva JV, Sue D, Gee JE, Elrod MG, Hoffmaster AR, Randall LB, et al. Antibiotic Resistance Markers in Burkholderia pseudomallei Strain Bp1651 Identified by Genome Sequence Analysis. Antimicrobial Agents and Chemotherapy. 2017;61: e00010-17. doi:10.1128/AAC.00010-17
10156_3#37	Thailand	Novel	ERR339105	1		31. Price EP, Sarovich DS, Smith EJ, MacHunter B, Harrington G, Theobald V, et al. Unprecedented Melioidosis Cases in Northern Australia Caused by an Asian Burkholderia pseudomallei Strain Identified by Using Large-Scale Comparative Genomics. Appl Environ Microbiol. 2016;82: 954–963. doi:10.1128/AEM.03013-15
10156_3#38	Thailand	685	ERR339106	1		32. Sarovich DS, Garin B, De Smet B, Kaestli M, Mayo M, Vandamme P, et al. Phylogenomic Analysis Reveals an Asian Origin for African Burkholderia pseudomallei and Further Supports Melioidosis Endemicity in Africa. mSphere. 2016;1: e00089-15. doi:10.1128/mSphere.00089-15
10156_3#39	Thailand	512	ERR339107	1		33. Viberg LT, Sarovich DS, Kidd TJ, Geake JB, Bell SC, Currie BJ, et al. Within-Host Evolution of Burkholderia pseudomallei during Chronic Infection of Seven Australasian Cystic Fibrosis Patients. mBio. 2017;8: e00356-17. doi:10.1128/mBio.00356-17
10156_3#40	Thailand	34	ERR339108	1		34. Webb JR, Price EP, Currie BJ, Sarovich DS. Loss of Methyltransferase Function and Increased Efflux Activity Leads to Doxycycline Resistance in Burkholderia pseudomallei. Antimicrob Agents Chemother. 2017;61: e00268-17. doi:10.1128/AAC.00268-17
10156_3#41	Thailand	70	ERR339109	1		35. Aziz A, Sarovich DS, Harris TM, Kaestli M, McRobb E, Mayo M, et al. Suspected cases of intracontinental Burkholderia pseudomallei sequence type homoplasy resolved using whole-genome sequencing. Microb Genom. 2017;3. doi:10.1099/mgen.0.000139
10156_3#42	Thailand	176	ERR339110	1		36. Podnecky NL, Rhodes KA, Mima T, Drew HR, Chirakul S, Wuthiekanun V, et al. Mechanisms of Resistance to Folate Pathway Inhibitors in Burkholderia pseudomallei: Deviation from the Norm. mBio. 2017;8: e01357-17. doi:10.1128/mBio.01357-17
10156_3#43	Thailand	9	ERR339111	1		37. Sarovich DS, Webb JR, Pitman MC, Viberg LT, Mayo M, Baird RW, et al. Raising the Stakes: Loss of Efflux Pump Regulation Decreases Meropenem Susceptibility in Burkholderia pseudomallei. Clinical Infectious Diseases. 2018;67: 243–250. doi:10.1093/cid/ciy069
10156_3#44	Thailand	58	ERR339112	1		38. Donahue MA, Newcomb G, Spinella S, Prasad P, Liesveld J, Egan CT, et al. CNS Melioidosis in a Traveler Returning from Cabo, Mexico. Open Forum Infectious Diseases. 2019;6: ofz005. doi:10.1093/ofid/ofz005
10156_3#45	Thailand	197	ERR339113	1		39. Gee JE, Gulvik CA, Castelo-Branco DSCM, Sidrim JJC, Rocha MFG, Cordeiro RA, et al. Genomic Diversity of Burkholderia pseudomallei in Ceara, Brazil. mSphere. 2021;6: e01259-20. doi:10.1128/mSphere.01259-20
10156_3#46	Thailand	Novel	ERR339114	1		40. Webb JR, Rachlin A, Rigas V, Sarovich DS, Price EP, Kaestli M, et al. Tracing the environmental footprint of the Burkholderia pseudomallei lipopolysaccharide genotypes in the tropical “Top End” of the Northern Territory, Australia. PLOS Neglected Tropical Diseases. 2019;13: e0007369. doi:10.1371/journal.pntd.0007369
10156_3#47	Thailand	16	ERR339115	1		41. Sarovich DS, Price EP, Limmathurotsakul D, Cook JM, Von Schulze AT, Wolken SR, et al. Development of ceftazidime resistance in an acute Burkholderia pseudomallei infection. Infect Drug Resist. 2012;5: 129–132. doi:10.2147/IDR.S35529
10156_3#48	Thailand	313	ERR339116	1		42. Ghazali A-K, Eng S-A, Khoo J-S, Teoh S, Hoh C-C, Nathan S. Whole-genome comparative analysis of Malaysian Burkholderia pseudomallei clinical isolates. Microb Genom. 2021;7. doi:10.1099/mgen.0.000527
10156_3#49	Thailand	1532	ERR339117	1		43. Nandi T, Holden MTG, Didelot X, Mehershahi K, Boddey JA, Beacham I, et al. Burkholderia pseudomallei sequencing identifies genomic clades with distinct recombination, accessory, and epigenetic profiles. Genome Res. 2015;25: 129–141. doi:10.1101/gr.177543.114
10156_3#5	Thailand	99	ERR339073	1
10156_3#50	Thailand	34	ERR339118	1
10156_3#51	Thailand	309	ERR339119	1
10156_3#52	Thailand	531	ERR339120	1
10156_3#53	Thailand	47	ERR339121	1
10156_3#54	Thailand	56	ERR339122	1
10156_3#55	Thailand	1110	ERR339123	1
10156_3#56	Thailand	90	ERR339124	1
10156_3#57	Thailand	208	ERR339125	1
10156_3#58	Thailand	208*	ERR339126	1
10156_3#59	Thailand	1871	ERR339127	1
10156_3#6	Thailand	Novel	ERR339074	1
10156_3#60	Thailand	Novel	ERR339128	1
10156_3#7	Thailand	56	ERR339075	1
10156_3#9	Thailand	Novel	ERR339077	1
10156_4#1	Thailand	48	ERR339129	1
10156_4#10	Thailand	84	ERR339138	1
10156_4#11	Thailand	165	ERR339139	1
10156_4#12	Thailand	60	ERR339140	1
10156_4#13	Thailand	174	ERR339141	1
10156_4#14	Thailand	872	ERR339142	1
10156_4#15	Thailand	495	ERR339143	1
10156_4#16	Thailand	178	ERR339144	1
10156_4#17	Thailand	208	ERR339145	1
10156_4#18	Thailand	225	ERR339146	1
10156_4#19	Thailand	Novel	ERR339147	1
10156_4#2	Thailand	50	ERR339130	1
10156_4#20	Thailand	932	ERR339148	1
10156_4#21	Thailand	174	ERR339149	1
10156_4#22	Thailand	70	ERR339150	1
10156_4#23	Thailand	54	ERR339151	1
10156_4#24	Thailand	208	ERR339152	1
10156_4#25	Thailand	54	ERR339153	1
10156_4#26	Thailand	656	ERR339154	1
10156_4#27	Thailand	183	ERR339155	1
10156_4#28	Thailand	17	ERR339156	1
10156_4#29	Thailand	93	ERR339157	1
10156_4#3	Thailand	313	ERR339131	1
10156_4#30	Thailand	315	ERR339158	1
10156_4#31	Thailand	531	ERR339159	1
10156_4#32	Thailand	70	ERR339160	1
10156_4#33	Thailand	208*	ERR339161	1
10156_4#34	Thailand	545	ERR339162	1
10156_4#35	Thailand	34	ERR339163	1
10156_4#36	Thailand	9	ERR339164	1
10156_4#37	Thailand	Novel	ERR339165	1
10156_4#38	Thailand	298	ERR339166	1
10156_4#39	Thailand	288	ERR339167	1
10156_4#40	Thailand	58	ERR339168	1
10156_4#41	Thailand	306	ERR339169	1
10156_4#42	Thailand	Novel	ERR339170	1
10156_4#43	Thailand	23	ERR339171	1
10156_4#44	Thailand	225	ERR339172	1
10156_4#45	Thailand	526	ERR339173	1
10156_4#46	Thailand	227	ERR339174	1
10156_4#47	Thailand	185	ERR339175	1
10156_4#48	Thailand	Novel	ERR339176	1
10156_4#49	Thailand	Novel	ERR339177	1
10156_4#5	Thailand	99	ERR339133	1
10156_4#50	Thailand	33	ERR339178	1
10156_4#51	Thailand	176	ERR339179	1
10156_4#52	Thailand	309	ERR339180	1
10156_4#53	Thailand	685	ERR339181	1
10156_4#54	Thailand	1793	ERR339182	1
10156_4#55	Thailand	Novel	ERR339183	1
10156_4#56	Thailand	33	ERR339184	1
10156_4#57	Thailand	58	ERR339185	1
10156_4#58	Thailand	34	ERR339186	2
10156_4#59	Thailand	288	ERR339187	1
10156_4#6	Thailand	1793	ERR339134	1
10156_4#60	Thailand	34	ERR339188	1
10156_4#7	Thailand	207	ERR339135	1
10156_4#8	Thailand	47	ERR339136	1
10156_4#9	Thailand	48	ERR339137	1
10156_5#1	Thailand	178	ERR339189	1
10156_5#10	Thailand	9	ERR339198	1
10156_5#11	Thailand	221	ERR339199	1
10156_5#12	Thailand	1535	ERR339200	1
10156_5#13	Thailand	58	ERR339201	1
10156_5#14	Thailand	288	ERR339202	1
10156_5#15	Thailand	207	ERR339203	1
10156_5#16	Thailand	47	ERR339204	1
10156_5#17	Thailand	34	ERR339205	1
10156_5#18	Thailand	306	ERR339206	1
10156_5#19	Thailand	656	ERR339207	1
10156_5#2	Thailand	527	ERR339190	1
10156_5#20	Thailand	58	ERR339208	1
10156_5#21	Thailand	208	ERR339209	1
10156_5#22	Thailand	9	ERR339210	1
10156_5#23	Thailand	307	ERR339211	1
10156_5#24	Thailand	70	ERR339212	1
10156_5#25	Thailand	Novel	ERR339213	1
10156_5#26	Thailand	180	ERR339214	1
10156_5#27	Thailand	48	ERR339215	1
10156_5#28	Thailand	60	ERR339216	1
10156_5#29	Thailand	70	ERR339217	1
10156_5#3	Thailand	188	ERR339191	1
10156_5#30	Thailand	1819	ERR339218	1
10156_5#31	Thailand	354	ERR339219	1
10156_5#32	Thailand	48	ERR339220	1
10156_5#33	Thailand	354	ERR339221	1
10156_5#34	Thailand	48	ERR339222	1
10156_5#35	Thailand	48	ERR339223	1
10156_5#36	Thailand	48	ERR339224	1
10156_5#37	Thailand	48	ERR339225	1
10156_5#38	Thailand	48	ERR339226	1
10156_5#39	Thailand	48	ERR339227	1
10156_5#40	Thailand	48	ERR339228	1
10156_5#41	Thailand	176	ERR339229	1
10156_5#42	Thailand	58	ERR339230	1
10156_5#43	Thailand	58	ERR339231	1
10156_5#44	Thailand	58	ERR339232	1
10156_5#45	Thailand	58	ERR339233	1
10156_5#46	Thailand	168	ERR339234	1
10156_5#47	Thailand	176	ERR339235	1
10156_5#48	Thailand	Novel	ERR339236	1
10156_5#49	Thailand	176	ERR339237	1
10156_5#5	Thailand	70	ERR339193	1
10156_5#50	Thailand	58	ERR339238	1
10156_5#51	Thailand	54	ERR339239	1
10156_5#52	Thailand	48	ERR339240	1
10156_5#53	Thailand	48	ERR339241	1
10156_5#54	Thailand	219	ERR339242	1
10156_5#55	Thailand	1535	ERR339243	1
10156_5#56	Thailand	60	ERR339244	1
10156_5#57	Thailand	48	ERR339245	1
10156_5#58	Thailand	219	ERR339246	1
10156_5#59	Thailand	70	ERR339247	1
10156_5#6	Thailand	162	ERR339194	1
10156_5#60	Thailand	219	ERR339248	1
10156_5#7	Thailand	208	ERR339195	1
10156_5#8	Thailand	56	ERR339196	1
10156_5#9	Thailand	526	ERR339197	1
10156_6#1	Thailand	70	ERR339249	1
10156_6#10	Thailand	Novel	ERR339258	1
10156_6#11	Thailand	Novel	ERR339259	1
10156_6#12	Thailand	174	ERR339260	1
10156_6#13	Thailand	174	ERR339261	1
10156_6#14	Thailand	174	ERR339262	1
10156_6#15	Thailand	174	ERR339263	1
10156_6#16	Thailand	174	ERR339264	1
10156_6#17	Thailand	174	ERR339265	1
10156_6#18	Thailand	174	ERR339266	1
10156_6#19	Thailand	174	ERR339267	1
10156_6#2	Thailand	Novel	ERR339250	1
10156_6#20	Thailand	174	ERR339268	1
10156_6#21	Thailand	174	ERR339269	1
10156_6#22	Thailand	220	ERR339270	1
10156_6#23	Thailand	220	ERR339271	1
10156_6#24	Thailand	220	ERR339272	1
10156_6#25	Thailand	220	ERR339273	1
10156_6#26	Thailand	220	ERR339274	1
10156_6#27	Thailand	220	ERR339275	1
10156_6#28	Thailand	220	ERR339276	1
10156_6#29	Thailand	220	ERR339277	1
10156_6#3	Thailand	Novel	ERR339251	1
10156_6#30	Thailand	220	ERR339278	1
10156_6#31	Thailand	220	ERR339279	1
10156_6#32	Thailand	Novel	ERR339280	1
10156_6#33	Thailand	Novel	ERR339281	1
10156_6#34	Thailand	Novel	ERR339282	1
10156_6#35	Thailand	70	ERR339283	1
10156_6#36	Thailand	Novel	ERR339284	1
10156_6#37	Thailand	Novel	ERR339285	1
10156_6#38	Thailand	Novel	ERR339286	1
10156_6#39	Thailand	Novel	ERR339287	1
10156_6#40	Thailand	70	ERR339288	1
10156_6#41	Thailand	Novel	ERR339289	1
10156_6#42	Thailand	48	ERR339290	1
10156_6#43	Thailand	70	ERR339291	1
10156_6#44	Thailand	70	ERR339292	1
10156_6#45	Thailand	70	ERR339293	1
10156_6#46	Thailand	34	ERR339294	1
10156_6#47	Thailand	70	ERR339295	1
10156_6#48	Thailand	70	ERR339296	1
10156_6#49	Thailand	70	ERR339297	1
10156_6#5	Thailand	Novel	ERR339253	1
10156_6#50	Thailand	70	ERR339298	1
10156_6#51	Thailand	70	ERR339299	1
10156_6#52	Thailand	68	ERR339300	1
10156_6#53	Thailand	Novel	ERR339301	1
10156_6#54	Thailand	68	ERR339302	1
10156_6#55	Thailand	68	ERR339303	1
10156_6#56	Thailand	68	ERR339304	1
10156_6#57	Thailand	68	ERR339305	1
10156_6#58	Thailand	68	ERR339306	1
10156_6#59	Thailand	68	ERR339307	1
10156_6#6	Thailand	Novel	ERR339254	1
10156_6#60	Thailand	68	ERR339308	1
10156_6#7	Thailand	Novel	ERR339255	1
10156_6#8	Thailand	Novel	ERR339256	1
10156_6#9	Thailand	Novel	ERR339257	1
10156_7#1	Thailand	70	ERR339309	1
10156_7#10	Thailand	154	ERR339318	1
10156_7#11	Thailand	211	ERR339319	1
10156_7#12	Thailand	93*	ERR339320	2
10156_7#13	Thailand	218	ERR339321	1
10156_7#14	Thailand	218	ERR339322	1
10156_7#15	Thailand	93	ERR339323	1
10156_7#16	NA	Novel*	ERR339324	2
10156_7#17	Thailand	218	ERR339325	1
10156_7#18	Thailand	218	ERR339326	1
10156_7#19	Thailand	93	ERR339327	1
10156_7#2	Thailand	154	ERR339310	1
10156_7#20	Thailand	218	ERR339328	1
10156_7#21	Thailand	218	ERR339329	1
10156_7#22	Thailand	197	ERR339330	1
10156_7#23	Thailand	60	ERR339331	1
10156_7#24	Thailand	60	ERR339332	1
10156_7#25	Thailand	Novel	ERR339333	1
10156_7#26	Thailand	70	ERR339334	1
10156_7#27	Thailand	48	ERR339335	1
10156_7#28	Thailand	206	ERR339336	1
10156_7#29	Thailand	206	ERR339337	1
10156_7#3	Thailand	154	ERR339311	1
10156_7#30	Thailand	197	ERR339338	1
10156_7#31	Thailand	60	ERR339339	1
10156_7#32	Thailand	48	ERR339340	1
10156_7#33	Thailand	48	ERR339341	1
10156_7#34	Thailand	48	ERR339342	1
10156_7#35	Thailand	48	ERR339343	2
10156_7#36	Thailand	48	ERR339344	1
10156_7#37	Thailand	48	ERR339345	1
10156_7#38	Thailand	48	ERR339346	1
10156_7#39	Thailand	48	ERR339347	1
10156_7#40	Thailand	48	ERR339348	1
10156_7#41	Thailand	48	ERR339349	1
10156_7#42	Thailand	48	ERR339350	1
10156_7#43	Thailand	48	ERR339351	1
10156_7#44	Thailand	48	ERR339352	1
10156_7#46	Thailand	48	ERR339354	1
10156_7#47	Thailand	47	ERR339355	1
10156_7#48	Thailand	48	ERR339356	1
10156_7#49	Thailand	48	ERR339357	1
10156_7#5	Thailand	154	ERR339313	1
10156_7#50	Thailand	48*	ERR339358	2
10156_7#51	Thailand	47	ERR339359	1
10156_7#52	Thailand	705	ERR339360	1
10156_7#53	Thailand	705	ERR339361	1
10156_7#54	Thailand	208*	ERR339362	1
10156_7#55	Thailand	208*	ERR339363	1
10156_7#56	Thailand	705	ERR339364	1
10156_7#57	Thailand	174	ERR339365	1
10156_7#58	Thailand	705	ERR339366	1
10156_7#59	Thailand	174	ERR339367	1
10156_7#6	Thailand	154	ERR339314	1
10156_7#60	Thailand	174	ERR339368	1
10156_7#7	Thailand	211	ERR339315	1
10156_7#8	Thailand	154	ERR339316	1
10156_7#9	Thailand	154	ERR339317	1
10156_8#1	Thailand	174	ERR339369	1
10156_8#10	Thailand	1801	ERR339378	1
10156_8#11	Thailand	1801	ERR339379	1
10156_8#12	Thailand	1801	ERR339380	1
10156_8#13	Thailand	1801	ERR339381	1
10156_8#14	Thailand	1801	ERR339382	1
10156_8#15	Thailand	1801	ERR339383	1
10156_8#16	Thailand	1801	ERR339384	1
10156_8#17	Thailand	1801	ERR339385	1
10156_8#18	Thailand	1820	ERR339386	1
10156_8#19	Thailand	1820	ERR339387	1
10156_8#2	Thailand	174	ERR339370	1
10156_8#20	Thailand	1820	ERR339388	1
10156_8#21	Thailand	1820	ERR339389	1
10156_8#22	Thailand	1820	ERR339390	1
10156_8#23	Thailand	1820	ERR339391	1
10156_8#24	Thailand	1820	ERR339392	1
10156_8#25	Thailand	1820	ERR339393	1
10156_8#26	Thailand	1820	ERR339394	1
10156_8#27	Thailand	1820	ERR339395	1
10156_8#28	Thailand	58	ERR339396	1
10156_8#29	Thailand	176	ERR339397	1
10156_8#3	Thailand	174	ERR339371	1
10156_8#30	Thailand	176	ERR339398	1
10156_8#31	Thailand	176	ERR339399	1
10156_8#32	Thailand	176	ERR339400	1
10156_8#33	Thailand	176	ERR339401	1
10156_8#34	Thailand	176	ERR339402	1
10156_8#35	Thailand	176	ERR339403	1
10156_8#36	Thailand	176	ERR339404	1
10156_8#37	Thailand	17*	ERR339405	2
10156_8#38	Thailand	176	ERR339406	1
10156_8#39	Thailand	298	ERR339407	1
10156_8#40	Thailand	105	ERR339408	1
10156_8#41	Thailand	207	ERR339409	1
10156_8#42	Thailand	315	ERR339410	1
10156_8#43	Thailand	60	ERR339411	1
10156_8#44	Thailand	207	ERR339412	1
10156_8#45	Thailand	207	ERR339413	1
10156_8#46	Thailand	207	ERR339414	1
10156_8#47	Thailand	298	ERR339415	1
10156_8#48	Thailand	214	ERR339416	1
10156_8#49	Thailand	197	ERR339417	1
10156_8#5	Thailand	174	ERR339373	1
10156_8#50	Thailand	197	ERR339418	1
10156_8#51	Thailand	168	ERR339419	1
10156_8#52	Thailand	183	ERR339420	1
10156_8#53	Thailand	197	ERR339421	1
10156_8#54	Thailand	70	ERR339422	1
10156_8#55	Thailand	197	ERR339423	1
10156_8#56	Thailand	54	ERR339424	1
10156_8#57	Thailand	183	ERR339425	1
10156_8#58	Thailand	163	ERR339426	1
10156_8#59	Thailand	70	ERR339427	1
10156_8#6	Thailand	174	ERR339374	1
10156_8#60	Thailand	Novel	ERR339428	1
10156_8#7	Thailand	174	ERR339375	1
10156_8#8	Thailand	1801	ERR339376	1
10156_8#9	Thailand	1801	ERR339377	1
10208_7#1	Thailand	Novel	ERR341117	1
10208_7#10	Thailand	156	ERR341126	1
10208_7#11	Thailand	156	ERR341127	1
10208_7#12	Thailand	156	ERR341128	1
10208_7#13	Thailand	156	ERR341129	1
10208_7#14	Thailand	156	ERR341130	1
10208_7#15	Thailand	156	ERR341131	1
10208_7#16	Thailand	156	ERR341132	1
10208_7#17	Thailand	156	ERR341133	1
10208_7#18	Thailand	156	ERR341134	1
10208_7#19	Thailand	32	ERR341135	1
10208_7#2	Thailand	Novel	ERR341118	1
10208_7#20	Thailand	32	ERR341136	1
10208_7#21	Thailand	60	ERR341137	1
10208_7#22	Thailand	32	ERR341138	1
10208_7#23	Thailand	32	ERR341139	1
10208_7#24	Thailand	32	ERR341140	1
10208_7#25	Thailand	48	ERR341141	1
10208_7#26	Thailand	48	ERR341142	1
10208_7#27	Thailand	32	ERR341143	1
10208_7#28	Thailand	32	ERR341144	1
10208_7#29	Thailand	52	ERR341145	1
10208_7#3	Thailand	Novel	ERR341119	1
10208_7#30	Thailand	52	ERR341146	1
10208_7#31	Thailand	52	ERR341147	1
10208_7#32	Thailand	288	ERR341148	1
10208_7#33	Thailand	52	ERR341149	1
10208_7#34	Thailand	52	ERR341150	1
10208_7#35	Thailand	52	ERR341151	1
10208_7#36	Thailand	288	ERR341152	1
10208_7#37	Thailand	288	ERR341153	1
10208_7#38	Thailand	288	ERR341154	1
10208_7#39	Thailand	Novel	ERR341155	1
10208_7#40	Thailand	Novel	ERR341156	1
10208_7#41	Thailand	Novel	ERR341157	1
10208_7#42	Thailand	Novel	ERR341158	1
10208_7#43	Thailand	Novel	ERR341159	1
10208_7#44	Thailand	Novel	ERR341160	1
10208_7#45	Thailand	Novel	ERR341161	1
10208_7#46	Thailand	Novel	ERR341162	1
10208_7#47	Thailand	Novel	ERR341163	1
10208_7#48	Thailand	Novel	ERR341164	1
10208_7#49	Thailand	Novel	ERR341165	1
10208_7#5	Thailand	Novel	ERR341121	1
10208_7#50	Thailand	Novel	ERR341166	1
10208_7#51	Thailand	Novel	ERR341167	1
10208_7#52	Thailand	Novel	ERR341168	1
10208_7#53	Thailand	Novel	ERR341169	1
10208_7#54	Thailand	Novel	ERR341170	1
10208_7#55	Thailand	Novel	ERR341171	1
10208_7#56	Thailand	Novel	ERR341172	1
10208_7#57	Thailand	Novel	ERR341173	1
10208_7#58	Thailand	Novel	ERR341174	1
10208_7#59	Thailand	54	ERR341175	1
10208_7#6	Thailand	1051	ERR341122	1
10208_7#60	Thailand	54	ERR341176	1
10208_7#7	Thailand	Novel	ERR341123	1
10208_7#8	Thailand	1051	ERR341124	2
10208_7#9	Thailand	156	ERR341125	1
10208_8#1	Thailand	54	ERR341177	1
10208_8#10	Thailand	376	ERR341186	1
10208_8#11	Thailand	54	ERR341187	1
10208_8#12	Thailand	54	ERR341188	1
10208_8#13	Thailand	54	ERR341189	1
10208_8#14	Thailand	54	ERR341190	1
10208_8#15	Thailand	54	ERR341191	1
10208_8#16	Thailand	54	ERR341192	1
10208_8#17	Thailand	54	ERR341193	1
10208_8#18	Thailand	54	ERR341194	1
10208_8#19	Thailand	54	ERR341195	1
10208_8#2	Thailand	54	ERR341178	1
10208_8#20	Thailand	54	ERR341196	1
10208_8#21	Thailand	677	ERR341197	1
10208_8#22	Thailand	677	ERR341198	1
10208_8#23	Thailand	677	ERR341199	1
10208_8#24	Thailand	677	ERR341200	1
10208_8#25	Thailand	677	ERR341201	1
10208_8#26	Thailand	677	ERR341202	1
10208_8#27	Thailand	677	ERR341203	1
10208_8#28	Thailand	677	ERR341204	1
10208_8#29	Thailand	677	ERR341205	1
10208_8#3	Thailand	54	ERR341179	1
10208_8#30	Thailand	677	ERR341206	1
10208_8#31	Thailand	313	ERR341207	1
10208_8#32	Thailand	313	ERR341208	1
10208_8#33	Thailand	60	ERR341209	1
10208_8#34	Thailand	60	ERR341210	1
10208_8#35	Thailand	313	ERR341211	1
10208_8#36	Thailand	313	ERR341212	1
10208_8#37	Thailand	50	ERR341213	1
10208_8#38	Thailand	50	ERR341214	1
10208_8#39	Thailand	50	ERR341215	1
10208_8#40	Thailand	50	ERR341216	1
10208_8#41	Thailand	Novel*	ERR341217	2
10208_8#42	Thailand	163	ERR341218	1
10208_8#43	Thailand	154	ERR341219	1
10208_8#44	Thailand	33	ERR341220	1
10208_8#45	Thailand	33	ERR341221	1
10208_8#46	Thailand	93	ERR341222	1
10208_8#47	Thailand	33*	ERR341223	2
10208_8#48	Thailand	33	ERR341224	1
10208_8#49	Thailand	33	ERR341225	1
10208_8#5	Thailand	54	ERR341181	1
10208_8#50	Thailand	208	ERR341226	1
10208_8#51	Thailand	70	ERR341227	1
10208_8#52	Thailand	161	ERR341228	1
10208_8#53	Thailand	161	ERR341229	1
10208_8#54	Thailand	161	ERR341230	1
10208_8#55	Thailand	161	ERR341231	1
10208_8#56	Thailand	155	ERR341232	1
10208_8#57	Thailand	161	ERR341233	1
10208_8#58	Thailand	161	ERR341234	1
10208_8#59	Thailand	161	ERR341235	1
10208_8#6	Thailand	54	ERR341182	1
10208_8#60	Thailand	174	ERR341236	1
10208_8#61	Thailand	1533	ERR341237	1
10208_8#7	Thailand	54	ERR341183	1
10208_8#8	Thailand	54	ERR341184	1
10208_8#9	Thailand	163	ERR341185	1
10209_8#1	Thailand	47	ERR341238	1
10209_8#10	Thailand	197	ERR341247	1
10209_8#11	Thailand	288	ERR341248	1
10209_8#12	Thailand	Novel	ERR341249	1
10209_8#13	Thailand	219	ERR341250	1
10209_8#14	Thailand	93	ERR341251	1
10209_8#15	Thailand	54	ERR341252	1
10209_8#16	Thailand	54	ERR341253	1
10209_8#17	Thailand	70	ERR341254	1
10209_8#18	Thailand	84	ERR341255	1
10209_8#19	Thailand	Novel	ERR341256	1
10209_8#2	Thailand	513	ERR341239	1
10209_8#20	Thailand	70	ERR341257	1
10209_8#21	Thailand	Novel	ERR341258	1
10209_8#22	Thailand	527	ERR341259	1
10209_8#23	Thailand	Novel	ERR341260	1
10209_8#24	Thailand	9	ERR341261	1
10209_8#25	Thailand	178	ERR341262	1
10209_8#26	Thailand	Novel	ERR341263	1
10209_8#28	Thailand	206	ERR341264	1
10209_8#29	Thailand	56	ERR341265	1
10209_8#3	Thailand	167	ERR341240	1
10209_8#31	Thailand	206	ERR341266	1
10209_8#32	Thailand	309	ERR341267	1
10209_8#33	Thailand	167	ERR341268	1
10209_8#34	Thailand	531	ERR341269	1
10209_8#36	Thailand	288	ERR341270	1
10209_8#37	Thailand	167	ERR341271	1
10209_8#39	Thailand	70	ERR341272	1
10209_8#40	Thailand	207	ERR341273	1
10209_8#41	Thailand	207	ERR341274	1
10209_8#42	Thailand	33	ERR341275	1
10209_8#44	Thailand	47	ERR341276	1
10209_8#45	Thailand	531	ERR341277	1
10209_8#47	Thailand	23	ERR341278	1
10209_8#48	Thailand	872	ERR341279	1
10209_8#49	Thailand	Novel	ERR341280	1
10209_8#5	Thailand	33	ERR341242	1
10209_8#50	Thailand	205	ERR341281	1
10209_8#52	Thailand	Novel	ERR341282	1
10209_8#53	Thailand	441	ERR341283	1
10209_8#55	Thailand	521	ERR341284	1
10209_8#56	Thailand	174	ERR341285	1
10209_8#57	Thailand	174	ERR341286	1
10209_8#58	Thailand	70	ERR341287	1
10209_8#6	Thailand	70	ERR341243	1
10209_8#60	Thailand	167	ERR341288	1
10209_8#7	Thailand	935	ERR341244	1
10209_8#8	Thailand	1109	ERR341245	1
10209_8#9	Thailand	153	ERR341246	1
10235_7#1	Thailand	212	ERR343679	1
10235_7#10	Thailand	10	ERR343688	1
10235_7#11	Thailand	656	ERR343689	1
10235_7#12	Thailand	411	ERR343690	1
10235_7#13	Thailand	54	ERR343691	1
10235_7#14	Thailand	288	ERR343692	1
10235_7#15	Thailand	70	ERR343693	1
10235_7#16	Thailand	207	ERR343694	1
10235_7#17	Thailand	1532	ERR343695	1
10235_7#18	Thailand	288	ERR343696	1
10235_7#19	Thailand	33	ERR343697	1
10235_7#2	Thailand	299	ERR343680	1
10235_7#20	Thailand	54	ERR343698	1
10235_7#21	Thailand	498	ERR343699	1
10235_7#22	Thailand	306	ERR343700	1
10235_7#23	Thailand	70	ERR343701	1
10235_7#24	Thailand	207	ERR343702	1
10235_7#25	Thailand	411	ERR343703	1
10235_7#26	Thailand	23	ERR343704	1
10235_7#27	Thailand	9	ERR343705	1
10235_7#28	Thailand	58	ERR343706	1
10235_7#29	Thailand	208*	ERR343707	1
10235_7#3	Thailand	227	ERR343681	1
10235_7#30	Thailand	70	ERR343708	1
10235_7#31	Thailand	155	ERR343709	1
10235_7#32	Thailand	9	ERR343710	1
10235_7#33	Thailand	70	ERR343711	1
10235_7#34	Thailand	212	ERR343712	1
10235_7#35	Thailand	34	ERR343713	1
10235_7#36	Thailand	1004	ERR343714	1
10235_7#37	Thailand	9	ERR343715	1
10235_7#39	Thailand	307	ERR343717	1
10235_7#40	Thailand	197	ERR343718	1
10235_7#41	Thailand	174	ERR343719	1
10235_7#42	Thailand	207	ERR343720	1
10235_7#43	Thailand	54	ERR343721	1
10235_7#44	Thailand	498	ERR343722	1
10235_7#45	Thailand	34	ERR343723	1
10235_7#46	Thailand	48	ERR343724	1
10235_7#47	Thailand	167	ERR343725	1
10235_7#48	Thailand	1783*	ERR343726	1
10235_7#49	Thailand	70	ERR343727	1
10235_7#5	Thailand	56	ERR343683	1
10235_7#50	Thailand	17	ERR343728	1
10235_7#51	Thailand	505	ERR343729	1
10235_7#52	Thailand	526	ERR343730	1
10235_7#53	Thailand	60	ERR343731	1
10235_7#54	Thailand	58	ERR343732	1
10235_7#57	Thailand	167	ERR343733	1
10235_7#58	Thailand	167	ERR343734	1
10235_7#59	Thailand	34	ERR343735	1
10235_7#6	Thailand	221	ERR343684	1
10235_7#60	Thailand	47	ERR343736	1
10235_7#7	Thailand	47	ERR343685	1
10235_7#8	Thailand	386	ERR343686	1
10235_7#9	Thailand	1859	ERR343687	1
10250_5#1	Thailand	225	ERR343737	1
10250_5#10	Thailand	288	ERR343746	1
10250_5#11	Thailand	389*	ERR343747	1
10250_5#12	Thailand	56	ERR343748	1
10250_5#13	Thailand	657	ERR343749	1
10250_5#15	Thailand	174	ERR343750	1
10250_5#16	Thailand	167	ERR343751	1
10250_5#17	Thailand	1529	ERR343752	1
10250_5#18	Thailand	70	ERR343753	1
10250_5#19	Thailand	309	ERR343754	1
10250_5#2	Thailand	520	ERR343738	1
10250_5#20	Thailand	54	ERR343755	1
10250_5#21	Thailand	Novel	ERR343756	1
10250_5#23	Thailand	1835	ERR343757	1
10250_5#24	Thailand	153	ERR343758	1
10250_5#25	Thailand	58	ERR343759	1
10250_5#26	Thailand	50	ERR343760	1
10250_5#27	Thailand	47	ERR343761	1
10250_5#28	Thailand	70	ERR343762	1
10250_5#29	Thailand	58	ERR343763	1
10250_5#3	Thailand	206	ERR343739	1
10250_5#30	Thailand	930*	ERR343764	1
10250_5#31	Thailand	99	ERR343765	1
10250_5#32	Thailand	485	ERR343766	1
10250_5#33	Thailand	48	ERR343767	1
10250_5#34	Thailand	1530	ERR343768	1
10250_5#35	Thailand	197	ERR343769	1
10250_5#36	Thailand	9	ERR343770	1
10250_5#37	Thailand	207	ERR343771	1
10250_5#38	Thailand	197	ERR343772	1
10250_5#39	Thailand	1531	ERR343773	1
10250_5#40	Thailand	1425	ERR343774	1
10250_5#41	Thailand	54	ERR343775	1
10250_5#42	Thailand	1532	ERR343776	1
10250_5#43	Thailand	198*	ERR343777	1
10250_5#44	Thailand	205	ERR343778	1
10250_5#45	Thailand	23	ERR343779	1
10250_5#46	Thailand	1533	ERR343780	1
10250_5#47	Thailand	70	ERR343781	1
10250_5#48	Thailand	1534	ERR343782	1
10250_5#49	Thailand	534	ERR343783	1
10250_5#5	Thailand	498	ERR343741	1
10250_5#50	Thailand	1532	ERR343784	1
10250_5#51	Thailand	70	ERR343785	1
10250_5#52	Thailand	531	ERR343786	1
10250_5#53	Thailand	58	ERR343787	1
10250_5#54	Thailand	15	ERR343788	1
10250_5#55	Thailand	505	ERR343789	1
10250_5#56	Thailand	174	ERR343790	1
10250_5#57	Thailand	70	ERR343791	1
10250_5#58	Thailand	9	ERR343792	1
10250_5#59	Thailand	734	ERR343793	1
10250_5#6	Thailand	1535	ERR343742	1
10250_5#60	Thailand	9	ERR343794	1
10250_5#7	Thailand	167	ERR343743	1
10250_5#8	Thailand	9	ERR343744	1
10250_5#9	Thailand	167	ERR343745	1
10250_7#1	Thailand	218	ERR343795	1
10250_7#10	Thailand	54	ERR343804	1
10250_7#11	Thailand	54	ERR343805	1
10250_7#12	Thailand	206	ERR343806	1
10250_7#13	Thailand	50	ERR343807	1
10250_7#14	Thailand	163	ERR343808	1
10250_7#15	Thailand	203	ERR343809	1
10250_7#16	Thailand	50	ERR343810	1
10250_7#17	Thailand	50	ERR343811	1
10250_7#18	Thailand	50	ERR343812	1
10250_7#19	Thailand	203	ERR343813	1
10250_7#2	Thailand	54	ERR343796	1
10250_7#20	Thailand	203*	ERR343814	1
10250_7#21	Thailand	50	ERR343815	1
10250_7#23	Thailand	176*	ERR343816	2
10250_7#24	Thailand	58*	ERR343817	2
10250_7#25	Thailand	176	ERR343818	1
10250_7#26	Thailand	58*	ERR343819	2
10250_7#27	Thailand	58*	ERR343820	2
10250_7#28	Thailand	Novel*	ERR343821	2
10250_7#29	Thailand	Novel*	ERR343822	2
10250_7#3	Thailand	54	ERR343797	1
10250_7#30	Thailand	176*	ERR343823	2
10250_7#31	Thailand	176*	ERR343824	2
10250_7#32	Thailand	17	ERR343825	1
10250_7#33	Thailand	677	ERR343826	1
10250_7#34	Thailand	1051	ERR343827	1
10250_7#35	Thailand	17	ERR343828	1
10250_7#36	Thailand	677	ERR343829	1
10250_7#37	Thailand	17	ERR343830	1
10250_7#38	Thailand	60	ERR343831	1
10250_7#39	Thailand	17	ERR343832	1
10250_7#40	Thailand	17	ERR343833	1
10250_7#41	Thailand	677	ERR343834	1
10250_7#42	Thailand	9	ERR343835	1
10250_7#43	Thailand	9	ERR343836	1
10250_7#44	Thailand	9	ERR343837	1
10250_7#45	Thailand	9	ERR343838	1
10250_7#46	Thailand	9	ERR343839	1
10250_7#47	Thailand	9	ERR343840	1
10250_7#48	Thailand	9	ERR343841	1
10250_7#49	Thailand	9	ERR343842	1
10250_7#5	Thailand	54	ERR343799	1
10250_7#50	Thailand	9	ERR343843	1
10250_7#51	Thailand	9	ERR343844	1
10250_7#52	Thailand	70	ERR343845	1
10250_7#53	Thailand	70	ERR343846	1
10250_7#54	Thailand	70	ERR343847	1
10250_7#57	Thailand	70	ERR343848	1
10250_7#58	Thailand	70	ERR343849	1
10250_7#59	Thailand	70	ERR343850	1
10250_7#6	Thailand	54	ERR343800	1
10250_7#60	Thailand	70	ERR343851	1
10250_7#7	Thailand	54	ERR343801	1
10250_7#8	Thailand	54	ERR343802	1
10250_7#9	Thailand	54	ERR343803	1
10395_4#1	Thailand	68	ERR352176	1
10395_4#10	Thailand	60	ERR352185	1
10395_4#11	Thailand	48	ERR352186	1
10395_4#12	Thailand	42	ERR352187	1
10395_4#13	Thailand	42	ERR352188	1
10395_4#14	Thailand	42	ERR352189	1
10395_4#15	Thailand	42	ERR352190	1
10395_4#16	Thailand	42	ERR352191	1
10395_4#17	Thailand	42	ERR352192	1
10395_4#18	Thailand	42	ERR352193	1
10395_4#19	Thailand	42	ERR352194	1
10395_4#2	Thailand	60	ERR352177	1
10395_4#20	Thailand	42	ERR352195	1
10395_4#21	Thailand	42	ERR352196	1
10395_4#22	Thailand	168	ERR352197	1
10395_4#23	Thailand	60	ERR352198	1
10395_4#24	Thailand	60	ERR352199	1
10395_4#25	Thailand	52	ERR352200	1
10395_4#26	Thailand	60	ERR352201	1
10395_4#27	Thailand	93	ERR352202	1
10395_4#28	Thailand	54*	ERR352203	1
10395_4#29	Thailand	60	ERR352204	1
10395_4#3	Thailand	48	ERR352178	1
10395_4#30	Thailand	32	ERR352205	1
10395_4#31	Thailand	52	ERR352206	1
10395_4#32	Thailand	58	ERR352207	1
10395_4#33	Thailand	58	ERR352208	1
10395_4#34	Thailand	58	ERR352209	1
10395_4#35	Thailand	58	ERR352210	1
10395_4#36	Thailand	58	ERR352211	1
10395_4#37	Thailand	58	ERR352212	1
10395_4#38	Thailand	58	ERR352213	1
10395_4#39	Thailand	58	ERR352214	1
10395_4#4	Thailand	48	ERR352179	1
10395_4#40	Thailand	58	ERR352215	1
10395_4#41	Thailand	58	ERR352216	1
10395_4#42	Thailand	58	ERR352217	1
10395_4#43	Thailand	208	ERR352218	1
10395_4#44	Thailand	54	ERR352219	1
10395_4#45	Thailand	58	ERR352220	1
10395_4#46	Thailand	309	ERR352221	1
10395_4#47	Thailand	208	ERR352222	1
10395_4#48	Thailand	58	ERR352223	1
10395_4#49	Thailand	58	ERR352224	1
10395_4#5	Thailand	48	ERR352180	1
10395_4#50	Thailand	54	ERR352225	1
10395_4#51	Thailand	309	ERR352226	1
10395_4#52	Thailand	218	ERR352227	1
10395_4#53	Thailand	218	ERR352228	1
10395_4#54	Thailand	218	ERR352229	1
10395_4#57	Thailand	218	ERR352230	1
10395_4#58	Thailand	218	ERR352231	1
10395_4#59	Thailand	218	ERR352232	1
10395_4#6	Thailand	48	ERR352181	1
10395_4#60	Thailand	218	ERR352233	1
10395_4#7	Thailand	60	ERR352182	1
10395_4#8	Thailand	48*	ERR352183	2
10395_4#9	Thailand	48	ERR352184	1
10396_8#38	Thailand	313	ERR352234	1
10396_8#39	Thailand	176	ERR352235	1
10396_8#40	Thailand	47	ERR352236	1
10396_8#41	Thailand	99	ERR352237	1
10396_8#42	Thailand	54	ERR352238	1
10396_8#43	Thailand	177	ERR352239	1
10396_8#44	Thailand	185	ERR352240	1
10396_8#45	Thailand	288*	ERR352241	1
10396_8#46	Thailand	Novel	ERR352242	1
10396_8#47	Thailand	354	ERR352243	1
10396_8#48	Thailand	315	ERR352244	1
10396_8#49	Thailand	Novel	ERR352245	1
10396_8#50	Thailand	176	ERR352246	1
10396_8#51	Thailand	218	ERR352247	1
10396_8#52	Thailand	218	ERR352248	1
10396_8#53	Thailand	176*	ERR352249	2
10396_8#54	Thailand	70	ERR352250	1
10396_8#55	Thailand	70	ERR352251	1
10532_1#76	Venezuela	12	ERS333129	3
10532_1#77	Ecuador	11	ERS333130	3
10532_1#79	Kenya	1540	ERS333132	3
10660_1#74	Thailand	1051	ERR363564	1
10660_1#75	Thailand	54	ERR363565	1
10660_1#76	Thailand	58	ERR363566	1
10660_1#77	Thailand	399	ERR363567	1
10660_1#78	Thailand	300	ERR363568	1
10660_1#79	Thailand	54	ERR363569	1
11233_1#28	Gabon	1128	ERS353642	3
11233_1#30	Gabon	1127	ERS353644	3
27035_8#100	Thailand	1806	ERS2693275	2
27035_8#101	Thailand	1840	ERS2693276	2
27035_8#102	Thailand	9	ERS2693277	2
27035_8#103	Thailand	519	ERS2693278	2
27035_8#104	Thailand	307	ERS2693279	2
27035_8#105	Thailand	23	ERS2693280	2
27035_8#106	Thailand	290	ERS2693281	2
27035_8#107	Thailand	206	ERS2693282	2
27035_8#108	Thailand	1784	ERS2693283	2
27035_8#109	Thailand	167	ERS2693284	2
27035_8#11	Thailand	34	ERS2693208	2
27035_8#110	Thailand	315	ERS2693313	2
27035_8#111	Thailand	10	ERS2693314	2
27035_8#112	Thailand	315	ERS2693285	2
27035_8#113	Thailand	70	ERS2693287	2
27035_8#114	Thailand	512	ERS2693288	2
27035_8#115	Thailand	1010	ERS2693289	2
27035_8#116	Thailand	313	ERS2693290	2
27035_8#117	Thailand	10	ERS2693291	2
27035_8#118	Thailand	519	ERS2693292	2
27035_8#119	Thailand	167	ERS2693293	2
27035_8#12	Thailand	389	ERS2693270	2
27035_8#120	Thailand	167	ERS2693294	2
27035_8#121	Thailand	167	ERS2693295	2
27035_8#122	Thailand	1805	ERS2693296	2
27035_8#123	Thailand	512	ERS2693297	2
27035_8#124	Thailand	507	ERS2693298	2
27035_8#125	Thailand	70	ERS2693299	2
27035_8#126	Thailand	70	ERS2693300	2
27035_8#127	Thailand	10	ERS2693301	2
27035_8#128	Thailand	961	ERS2693302	2
27035_8#129	Thailand	1777	ERS2693303	2
27035_8#13	Thailand	10	ERS2693286	2
27035_8#130	Thailand	167	ERS2693304	2
27035_8#131	Thailand	167	ERS2693305	2
27035_8#132	Thailand	1777	ERS2693306	2
27035_8#133	Thailand	1784	ERS2693307	2
27035_8#134	Thailand	70	ERS2693308	2
27035_8#135	Thailand	10	ERS2693309	2
27035_8#136	Thailand	70	ERS2693310	2
27035_8#137	Thailand	70	ERS2693311	2
27035_8#138	Thailand	10	ERS2693312	2
27035_8#139	Thailand	70	ERS2693315	2
27035_8#14	Thailand	70*	ERS2693395	2
27035_8#140	Thailand	70	ERS2693316	2
27035_8#141	Thailand	16	ERS2693317	2
27035_8#142	Thailand	689	ERS2693318	2
27035_8#143	Thailand	386	ERS2693319	2
27035_8#144	Thailand	1574	ERS2693320	2
27035_8#145	Thailand	1838	ERS2693321	2
27035_8#146	Thailand	950	ERS2693322	2
27035_8#147	Thailand	15	ERS2693323	2
27035_8#148	Thailand	500	ERS2693324	2
27035_8#149	Thailand	10	ERS2693325	2
27035_8#15	Thailand	178	ERS2693400	2
27035_8#150	Thailand	1857	ERS2693326	2
27035_8#151	Thailand	34	ERS2693327	2
27035_8#152	Thailand	56	ERS2693328	2
27035_8#153	Thailand	70	ERS2693329	2
27035_8#154	Thailand	70	ERS2693330	2
27035_8#155	Thailand	10	ERS2693331	2
27035_8#156	Thailand	70	ERS2693332	2
27035_8#157	Thailand	10	ERS2693333	2
27035_8#158	Thailand	70	ERS2693334	2
27035_8#159	Thailand	307	ERS2693335	2
27035_8#16	Thailand	1854	ERS2693410	2
27035_8#160	Thailand	70	ERS2693336	2
27035_8#161	Thailand	23	ERS2693337	2
27035_8#162	Thailand	70	ERS2693338	2
27035_8#163	Thailand	70	ERS2693339	2
27035_8#164	Thailand	300	ERS2693340	2
27035_8#165	Thailand	950	ERS2693341	2
27035_8#166	Thailand	70	ERS2693342	2
27035_8#167	Thailand	70	ERS2693343	2
27035_8#168	Thailand	70	ERS2693344	2
27035_8#169	Thailand	519	ERS2693345	2
27035_8#17	Thailand	538	ERS2693413	2
27035_8#170	Thailand	70	ERS2693346	2
27035_8#171	Thailand	34	ERS2693347	2
27035_8#172	Thailand	220	ERS2693348	2
27035_8#173	Thailand	950	ERS2693349	2
27035_8#174	Thailand	196	ERS2693350	2
27035_8#175	Thailand	950	ERS2693351	2
27035_8#176	Thailand	365	ERS2693352	2
27035_8#177	Thailand	16	ERS2693353	2
27035_8#178	Thailand	519	ERS2693354	2
27035_8#179	Thailand	1848	ERS2693355	2
27035_8#18	Thailand	156	ERS2693416	2
27035_8#180	Thailand	1809	ERS2693356	2
27035_8#181	Thailand	498	ERS2693357	2
27035_8#182	Thailand	315	ERS2693358	2
27035_8#183	Thailand	17	ERS2693359	2
27035_8#184	Thailand	306	ERS2693360	2
27035_8#185	Thailand	70	ERS2693361	2
27035_8#186	Thailand	99	ERS2693362	2
27035_8#187	Thailand	70	ERS2693363	2
27035_8#188	Thailand	10	ERS2693364	2
27035_8#189	Thailand	654	ERS2693365	2
27035_8#19	Thailand	56	ERS2693418	2
27035_8#190	Thailand	167	ERS2693366	2
27035_8#191	Thailand	1790	ERS2693367	2
27035_8#192	Thailand	97	ERS2693368	2
27035_8#20	Thailand	538	ERS2693427	2
27035_8#21	Thailand	211	ERS2693431	2
27035_8#22	Thailand	366	ERS2693451	2
27035_8#23	Thailand	486	ERS2693473	2
27035_8#24	Thailand	1814	ERS2693486	2
27035_8#25	Thailand	56*	ERS2693541	2
27035_8#26	Thailand	526	ERS2693552	2
27035_8#27	Thailand	99	ERS2693860	2
27035_8#28	Thailand	220	ERS2693201	2
27035_8#29	Thailand	512	ERS2693202	2
27035_8#30	Thailand	365	ERS2693203	2
27035_8#31	Thailand	70	ERS2693204	2
27035_8#32	Thailand	10	ERS2693205	2
27035_8#33	Thailand	52	ERS2693206	2
27035_8#34	Thailand	70	ERS2693207	2
27035_8#35	Thailand	1821	ERS2693209	2
27035_8#36	Thailand	519	ERS2693210	2
27035_8#37	Thailand	84	ERS2693211	2
27035_8#38	Thailand	961	ERS2693212	2
27035_8#39	Thailand	519	ERS2693213	2
27035_8#40	Thailand	70	ERS2693214	2
27035_8#41	Thailand	10	ERS2693215	2
27035_8#42	Thailand	10	ERS2693216	2
27035_8#43	Thailand	10	ERS2693217	2
27035_8#44	Thailand	10	ERS2693218	2
27035_8#45	Thailand	10	ERS2693219	2
27035_8#46	Thailand	512	ERS2693220	2
27035_8#47	Thailand	10	ERS2693221	2
27035_8#48	Thailand	1789	ERS2693222	2
27035_8#49	Thailand	171	ERS2693223	2
27035_8#50	Thailand	10	ERS2693224	2
27035_8#51	Thailand	93	ERS2693225	2
27035_8#52	Thailand	17	ERS2693226	2
27035_8#53	Thailand	315	ERS2693227	2
27035_8#54	Thailand	70	ERS2693228	2
27035_8#55	Thailand	513	ERS2693229	2
27035_8#56	Thailand	519	ERS2693230	2
27035_8#57	Thailand	70	ERS2693231	2
27035_8#58	Thailand	70	ERS2693232	2
27035_8#59	Thailand	290	ERS2693233	2
27035_8#60	Thailand	290	ERS2693234	2
27035_8#61	Thailand	365	ERS2693235	2
27035_8#62	Thailand	56	ERS2693236	2
27035_8#63	Thailand	23	ERS2693237	2
27035_8#64	Thailand	1861	ERS2693238	2
27035_8#65	Thailand	17	ERS2693239	2
27035_8#66	Thailand	33	ERS2693240	2
27035_8#67	Thailand	512	ERS2693241	2
27035_8#68	Thailand	529	ERS2693242	2
27035_8#69	Thailand	70	ERS2693243	2
27035_8#70	Thailand	1010	ERS2693244	2
27035_8#71	Thailand	163	ERS2693245	2
27035_8#72	Thailand	10	ERS2693246	2
27035_8#73	Thailand	56	ERS2693247	2
27035_8#74	Thailand	507	ERS2693248	2
27035_8#75	Thailand	307	ERS2693249	2
27035_8#76	Thailand	1819	ERS2693250	2
27035_8#77	Thailand	10	ERS2693251	2
27035_8#78	Thailand	10	ERS2693252	2
27035_8#79	Thailand	10	ERS2693253	2
27035_8#80	Thailand	10	ERS2693254	2
27035_8#81	Thailand	500	ERS2693255	2
27035_8#82	Thailand	529	ERS2693256	2
27035_8#83	Thailand	70	ERS2693257	2
27035_8#84	Thailand	163	ERS2693258	2
27035_8#85	Thailand	220	ERS2693259	2
27035_8#86	Thailand	220	ERS2693260	2
27035_8#87	Thailand	70	ERS2693261	2
27035_8#88	Thailand	832	ERS2693262	2
27035_8#89	Thailand	491	ERS2693263	2
27035_8#90	Thailand	1534	ERS2693264	2
27035_8#91	Thailand	47	ERS2693265	2
27035_8#92	Thailand	206	ERS2693266	2
27035_8#93	Thailand	1814	ERS2693267	2
27035_8#94	Thailand	307	ERS2693268	2
27035_8#95	Thailand	70	ERS2693269	2
27035_8#96	Thailand	53	ERS2693271	2
27035_8#97	Thailand	519	ERS2693272	2
27035_8#98	Thailand	23	ERS2693273	2
27035_8#99	Thailand	70	ERS2693274	2
27045_7#1	Thailand	48	ERS2693574	2
27045_7#10	Thailand	1831	ERS2693583	2
27045_7#100	Thailand	70	ERS2693673	2
27045_7#101	Thailand	1864	ERS2693674	2
27045_7#102	Thailand	51	ERS2693675	2
27045_7#103	Thailand	70	ERS2693676	2
27045_7#104	Thailand	51	ERS2693677	2
27045_7#105	Thailand	197	ERS2693678	2
27045_7#106	Thailand	228	ERS2693679	2
27045_7#108	Thailand	206	ERS2693681	2
27045_7#109	Thailand	526	ERS2693682	2
27045_7#11	Thailand	306	ERS2693584	2
27045_7#110	Thailand	157	ERS2693683	2
27045_7#111	Thailand	831	ERS2693684	2
27045_7#112	Thailand	70	ERS2693685	2
27045_7#113	Thailand	206	ERS2693686	2
27045_7#114	Thailand	1797	ERS2693687	2
27045_7#115	Thailand	498	ERS2693688	2
27045_7#116	Thailand	93	ERS2693689	2
27045_7#117	Thailand	1827	ERS2693690	2
27045_7#118	Thailand	174*	ERS2693691	2
27045_7#119	Thailand	93	ERS2693692	2
27045_7#12	Thailand	70	ERS2693585	2
27045_7#120	Thailand	197	ERS2693693	2
27045_7#121	Thailand	23	ERS2693694	2
27045_7#122	Thailand	157	ERS2693695	2
27045_7#123	Thailand	167	ERS2693696	2
27045_7#124	Thailand	831	ERS2693697	2
27045_7#125	Thailand	99	ERS2693698	2
27045_7#126	Thailand	99	ERS2693699	2
27045_7#127	Thailand	1810	ERS2693700	2
27045_7#128	Thailand	307	ERS2693701	2
27045_7#129	Thailand	70	ERS2693702	2
27045_7#13	Thailand	306	ERS2693586	2
27045_7#130	Thailand	169	ERS2693703	2
27045_7#131	Thailand	1829	ERS2693704	2
27045_7#132	Thailand	197	ERS2693705	2
27045_7#133	Thailand	1859	ERS2693706	2
27045_7#134	Thailand	392	ERS2693707	2
27045_7#135	Thailand	46	ERS2693708	2
27045_7#136	Thailand	689	ERS2693709	2
27045_7#137	Thailand	54	ERS2693710	2
27045_7#138	Thailand	1827	ERS2693711	2
27045_7#139	Thailand	1257	ERS2693712	2
27045_7#14	Thailand	70	ERS2693587	2
27045_7#140	Thailand	1813	ERS2693713	2
27045_7#141	Thailand	307	ERS2693714	2
27045_7#142	Thailand	Novel*	ERS2693715	2
27045_7#143	Thailand	931	ERS2693716	2
27045_7#144	Thailand	1004	ERS2693717	2
27045_7#145	Thailand	677	ERS2693718	2
27045_7#146	Thailand	1829	ERS2693719	2
27045_7#147	Thailand	70	ERS2693720	2
27045_7#148	Thailand	167	ERS2693721	2
27045_7#149	Thailand	180	ERS2693722	2
27045_7#15	Thailand	50	ERS2693588	2
27045_7#150	Thailand	232	ERS2693723	2
27045_7#151	Thailand	34	ERS2693724	2
27045_7#152	Thailand	1800	ERS2693725	2
27045_7#153	Thailand	306	ERS2693726	2
27045_7#154	Thailand	70	ERS2693727	2
27045_7#155	Thailand	10	ERS2693728	2
27045_7#156	Thailand	167	ERS2693729	2
27045_7#157	Thailand	16	ERS2693730	2
27045_7#158	Thailand	306	ERS2693731	2
27045_7#159	Thailand	174	ERS2693732	2
27045_7#16	Thailand	306	ERS2693589	2
27045_7#160	Thailand	512	ERS2693733	2
27045_7#161	Thailand	1800	ERS2693734	2
27045_7#162	Thailand	1783	ERS2693735	2
27045_7#163	Thailand	1794	ERS2693736	2
27045_7#164	Thailand	205	ERS2693737	2
27045_7#165	Thailand	163	ERS2693738	2
27045_7#166	Thailand	10	ERS2693739	2
27045_7#167	Thailand	180	ERS2693740	2
27045_7#168	Thailand	831	ERS2693741	2
27045_7#169	Thailand	1574	ERS2693742	2
27045_7#17	Thailand	1850*	ERS2693590	2
27045_7#170	Thailand	831	ERS2693743	2
27045_7#171	Thailand	54	ERS2693744	2
27045_7#172	Thailand	206	ERS2693745	2
27045_7#173	Thailand	84	ERS2693746	2
27045_7#174	Thailand	206	ERS2693747	2
27045_7#175	Thailand	511	ERS2693748	2
27045_7#176	Thailand	1841	ERS2693749	2
27045_7#177	Thailand	70	ERS2693750	2
27045_7#178	Thailand	531	ERS2693751	2
27045_7#179	Thailand	93	ERS2693752	2
27045_7#18	Thailand	70	ERS2693591	2
27045_7#180	Thailand	32	ERS2693753	2
27045_7#181	Thailand	1849	ERS2693754	2
27045_7#182	Thailand	70	ERS2693755	2
27045_7#183	Thailand	305	ERS2693756	2
27045_7#184	Thailand	531	ERS2693757	2
27045_7#185	Thailand	498	ERS2693758	2
27045_7#186	Thailand	531	ERS2693759	2
27045_7#187	Thailand	531	ERS2693760	2
27045_7#188	Thailand	1793	ERS2693761	2
27045_7#189	Thailand	531	ERS2693762	2
27045_7#19	Thailand	538	ERS2693592	2
27045_7#190	Thailand	306	ERS2693763	2
27045_7#191	Thailand	306	ERS2693764	2
27045_7#192	Thailand	10	ERS2693765	2
27045_7#2	Thailand	208	ERS2693575	2
27045_7#20	Thailand	498	ERS2693593	2
27045_7#21	Thailand	157	ERS2693594	2
27045_7#22	Thailand	511	ERS2693595	2
27045_7#23	Thailand	1850	ERS2693596	2
27045_7#24	Thailand	1823	ERS2693597	2
27045_7#25	Thailand	1851	ERS2693598	2
27045_7#26	Thailand	289	ERS2693599	2
27045_7#27	Thailand	10	ERS2693600	2
27045_7#28	Thailand	17	ERS2693601	2
27045_7#29	Thailand	205	ERS2693602	2
27045_7#3	Thailand	93	ERS2693576	2
27045_7#30	Thailand	306	ERS2693603	2
27045_7#32	Thailand	70	ERS2693605	2
27045_7#33	Thailand	84	ERS2693606	2
27045_7#34	Thailand	206	ERS2693607	2
27045_7#35	Thailand	520*	ERS2693608	2
27045_7#36	Thailand	70	ERS2693609	2
27045_7#37	Thailand	17	ERS2693610	2
27045_7#38	Thailand	70	ERS2693611	2
27045_7#39	Thailand	206	ERS2693612	2
27045_7#4	Thailand	10	ERS2693577	2
27045_7#40	Thailand	520	ERS2693613	2
27045_7#41	Thailand	205	ERS2693614	2
27045_7#42	Thailand	495	ERS2693615	2
27045_7#43	Thailand	70	ERS2693616	2
27045_7#44	Thailand	10	ERS2693617	2
27045_7#45	Thailand	307	ERS2693618	2
27045_7#46	Thailand	306	ERS2693619	2
27045_7#47	Thailand	70	ERS2693620	2
27045_7#48	Thailand	70	ERS2693621	2
27045_7#49	Thailand	543	ERS2693622	2
27045_7#5	Thailand	1830	ERS2693578	2
27045_7#50	Thailand	208	ERS2693623	2
27045_7#51	Thailand	1786	ERS2693624	2
27045_7#52	Thailand	33	ERS2693625	2
27045_7#53	Thailand	520	ERS2693626	2
27045_7#54	Thailand	1807	ERS2693627	2
27045_7#55	Thailand	54	ERS2693628	2
27045_7#56	Thailand	54	ERS2693629	2
27045_7#57	Thailand	1845	ERS2693630	2
27045_7#58	Thailand	512	ERS2693631	2
27045_7#59	Thailand	163	ERS2693632	2
27045_7#6	Thailand	1808	ERS2693579	2
27045_7#60	Thailand	70	ERS2693633	2
27045_7#61	Thailand	78	ERS2693634	2
27045_7#62	Thailand	205	ERS2693635	2
27045_7#63	Thailand	306	ERS2693636	2
27045_7#64	Thailand	306	ERS2693637	2
27045_7#65	Thailand	306	ERS2693638	2
27045_7#66	Thailand	54	ERS2693639	2
27045_7#67	Thailand	159	ERS2693640	2
27045_7#68	Thailand	70	ERS2693641	2
27045_7#69	Thailand	520	ERS2693642	2
27045_7#7	Thailand	512	ERS2693580	2
27045_7#70	Thailand	1853	ERS2693643	2
27045_7#71	Thailand	206	ERS2693644	2
27045_7#72	Thailand	306	ERS2693645	2
27045_7#73	Thailand	498	ERS2693646	2
27045_7#74	Thailand	307	ERS2693647	2
27045_7#75	Thailand	306	ERS2693648	2
27045_7#76	Thailand	531	ERS2693649	2
27045_7#77	Thailand	34*	ERS2693650	2
27045_7#78	Thailand	54	ERS2693651	2
27045_7#79	Thailand	654	ERS2693652	2
27045_7#8	Thailand	1826	ERS2693581	2
27045_7#80	Thailand	1825	ERS2693653	2
27045_7#81	Thailand	531	ERS2693654	2
27045_7#82	Thailand	167	ERS2693655	2
27045_7#83	Thailand	70	ERS2693656	2
27045_7#84	Thailand	167	ERS2693657	2
27045_7#85	Thailand	15	ERS2693658	2
27045_7#86	Thailand	522	ERS2693659	2
27045_7#87	Thailand	685	ERS2693660	2
27045_7#88	Thailand	154	ERS2693661	2
27045_7#89	Thailand	203	ERS2693662	2
27045_7#9	Thailand	208	ERS2693582	2
27045_7#90	Thailand	288	ERS2693663	2
27045_7#91	Thailand	1829	ERS2693664	2
27045_7#92	Thailand	70	ERS2693665	2
27045_7#93	Thailand	831	ERS2693666	2
27045_7#94	Thailand	1849	ERS2693667	2
27045_7#95	Thailand	163	ERS2693668	2
27045_7#96	Thailand	9	ERS2693669	2
27045_7#97	Thailand	1817	ERS2693670	2
27045_7#98	Thailand	93	ERS2693671	2
27045_7#99	Thailand	1858	ERS2693672	2
27045_8#1	Thailand	307	ERS2693766	2
27045_8#10	Thailand	1849	ERS2693775	2
27045_8#100	Thailand	46	ERS2693866	2
27045_8#101	Thailand	174	ERS2693867	2
27045_8#102	Thailand	309	ERS2693868	2
27045_8#103	Thailand	526	ERS2693869	2
27045_8#104	Thailand	1811	ERS2693871	2
27045_8#105	Thailand	1109	ERS2693872	2
27045_8#106	Thailand	70	ERS2693873	2
27045_8#107	Thailand	50	ERS2693874	2
27045_8#108	Thailand	1871	ERS2693875	2
27045_8#109	Thailand	201	ERS2693876	2
27045_8#11	Thailand	167	ERS2693776	2
27045_8#110	Thailand	306	ERS2693877	2
27045_8#111	Thailand	93	ERS2693878	2
27045_8#112	Thailand	9	ERS2693879	2
27045_8#113	Thailand	10	ERS2693880	2
27045_8#114	Thailand	167	ERS2693881	2
27045_8#115	Thailand	34	ERS2693882	2
27045_8#116	Thailand	219	ERS2693883	2
27045_8#117	Thailand	219	ERS2693884	2
27045_8#118	Thailand	54	ERS2693885	2
27045_8#119	Thailand	309	ERS2693886	2
27045_8#12	Thailand	498	ERS2693779	2
27045_8#120	Thailand	203	ERS2693887	2
27045_8#121	Thailand	208	ERS2693888	2
27045_8#122	Thailand	309	ERS2693889	2
27045_8#123	Thailand	34	ERS2693890	2
27045_8#124	Thailand	54	ERS2693891	2
27045_8#125	Thailand	70	ERS2693892	2
27045_8#126	Thailand	197	ERS2693893	2
27045_8#127	Thailand	10	ERS2693894	2
27045_8#128	Thailand	832	ERS2693895	2
27045_8#129	Thailand	17	ERS2693896	2
27045_8#13	Thailand	54	ERS2693780	2
27045_8#130	Thailand	1842	ERS2693897	2
27045_8#131	Thailand	180	ERS2693898	2
27045_8#132	Thailand	34	ERS2693899	2
27045_8#133	Thailand	183	ERS2693900	2
27045_8#14	Thailand	306	ERS2693781	2
27045_8#15	Thailand	307	ERS2693782	2
27045_8#16	Thailand	70	ERS2693783	2
27045_8#17	Thailand	70	ERS2693784	2
27045_8#18	Thailand	931	ERS2693785	2
27045_8#19	Thailand	10	ERS2693786	2
27045_8#2	Thailand	1836	ERS2693767	2
27045_8#20	Thailand	1867	ERS2693787	2
27045_8#21	Thailand	228	ERS2693788	2
27045_8#22	Thailand	208	ERS2693789	2
27045_8#23	Thailand	1812	ERS2693790	2
27045_8#24	Thailand	33	ERS2693791	2
27045_8#25	Thailand	1849	ERS2693792	2
27045_8#26	Thailand	206	ERS2693793	2
27045_8#27	Thailand	177	ERS2693794	2
27045_8#28	Thailand	203	ERS2693795	2
27045_8#29	Thailand	825	ERS2693796	2
27045_8#3	Thailand	10	ERS2693768	2
27045_8#30	Thailand	1868	ERS2693797	2
27045_8#31	Thailand	1860	ERS2693798	2
27045_8#32	Thailand	1823	ERS2693799	2
27045_8#33	Thailand	306	ERS2693800	2
27045_8#34	Thailand	228	ERS2693777	2
27045_8#35	Thailand	206	ERS2693778	2
27045_8#36	Thailand	658	ERS2693801	2
27045_8#37	Thailand	306	ERS2693802	2
27045_8#38	Thailand	58	ERS2693803	2
27045_8#39	Thailand	58*	ERS2693804	2
27045_8#4	Thailand	219	ERS2693769	2
27045_8#40	Thailand	1818	ERS2693805	2
27045_8#41	Thailand	197	ERS2693806	2
27045_8#42	Thailand	163	ERS2693807	2
27045_8#43	Thailand	498	ERS2693808	2
27045_8#44	Thailand	70	ERS2693809	2
27045_8#45	Thailand	531	ERS2693810	2
27045_8#46	Thailand	196	ERS2693811	2
27045_8#47	Thailand	16	ERS2693812	2
27045_8#48	Thailand	831	ERS2693813	2
27045_8#49	Thailand	288	ERS2693814	2
27045_8#5	Thailand	1833	ERS2693770	2
27045_8#50	Thailand	16	ERS2693815	2
27045_8#51	Thailand	10	ERS2693816	2
27045_8#52	Thailand	307	ERS2693817	2
27045_8#53	Thailand	70	ERS2693818	2
27045_8#54	Thailand	1849	ERS2693819	2
27045_8#55	Thailand	512	ERS2693820	2
27045_8#56	Thailand	70	ERS2693821	2
27045_8#57	Thailand	58	ERS2693822	2
27045_8#58	Thailand	306	ERS2693823	2
27045_8#59	Thailand	70	ERS2693824	2
27045_8#6	Thailand	307	ERS2693771	2
27045_8#60	Thailand	34	ERS2693825	2
27045_8#61	Thailand	93	ERS2693826	2
27045_8#62	Thailand	10	ERS2693827	2
27045_8#63	Thailand	197	ERS2693828	2
27045_8#64	Thailand	70	ERS2693829	2
27045_8#65	Thailand	176	ERS2693830	2
27045_8#66	Thailand	1109	ERS2693831	2
27045_8#67	Thailand	531	ERS2693832	2
27045_8#68	Thailand	54	ERS2693833	2
27045_8#69	Thailand	206	ERS2693834	2
27045_8#7	Thailand	Novel*	ERS2693772	2
27045_8#70	Thailand	167	ERS2693835	2
27045_8#71	Thailand	34	ERS2693836	2
27045_8#72	Thailand	677	ERS2693837	2
27045_8#73	Thailand	33	ERS2693838	2
27045_8#74	Thailand	197*	ERS2693839	2
27045_8#75	Thailand	1847	ERS2693840	2
27045_8#76	Thailand	219	ERS2693841	2
27045_8#77	Thailand	156	ERS2693842	2
27045_8#78	Thailand	Novel*	ERS2693843	2
27045_8#79	Thailand	10	ERS2693844	2
27045_8#8	Thailand	58	ERS2693773	2
27045_8#80	Thailand	1804*	ERS2693845	2
27045_8#81	Thailand	9	ERS2693846	2
27045_8#82	Thailand	178	ERS2693847	2
27045_8#83	Thailand	58	ERS2693848	2
27045_8#84	Thailand	1796	ERS2693849	2
27045_8#85	Thailand	307	ERS2693850	2
27045_8#86	Thailand	70	ERS2693851	2
27045_8#87	Thailand	17	ERS2693852	2
27045_8#88	Thailand	163	ERS2693853	2
27045_8#89	Thailand	219	ERS2693854	2
27045_8#9	Thailand	211	ERS2693774	2
27045_8#90	Thailand	1837	ERS2693855	2
27045_8#91	Thailand	54	ERS2693856	2
27045_8#92	Thailand	15	ERS2693857	2
27045_8#93	Thailand	54	ERS2693858	2
27045_8#94	Thailand	70	ERS2693859	2
27045_8#95	Thailand	207	ERS2693861	2
27045_8#96	Thailand	1257	ERS2693862	2
27045_8#97	Thailand	831	ERS2693863	2
27045_8#98	Thailand	1798	ERS2693864	2
27045_8#99	Thailand	9	ERS2693865	2
27097_8#1	Thailand	70	ERS2693369	2
27097_8#10	Thailand	654	ERS2693378	2
27097_8#100	Thailand	1791	ERS2693478	2
27097_8#101	Thailand	392	ERS2693479	2
27097_8#102	Thailand	70	ERS2693480	2
27097_8#103	Thailand	1795	ERS2693481	2
27097_8#104	Thailand	211	ERS2693482	2
27097_8#105	Thailand	1791	ERS2693483	2
27097_8#106	Thailand	1846	ERS2693484	2
27097_8#107	Thailand	48	ERS2693485	2
27097_8#108	Thailand	208	ERS2693487	2
27097_8#109	Thailand	56	ERS2693488	2
27097_8#11	Thailand	99	ERS2693379	2
27097_8#110	Thailand	70	ERS2693489	2
27097_8#111	Thailand	1091	ERS2693490	2
27097_8#112	Thailand	1802	ERS2693491	2
27097_8#113	Thailand	197	ERS2693492	2
27097_8#114	Thailand	34	ERS2693493	2
27097_8#115	Thailand	17	ERS2693494	2
27097_8#116	Thailand	10	ERS2693495	2
27097_8#117	Thailand	1816	ERS2693496	2
27097_8#118	Thailand	17	ERS2693497	2
27097_8#119	Thailand	70	ERS2693498	2
27097_8#12	Thailand	70	ERS2693380	2
27097_8#120	Thailand	9	ERS2693499	2
27097_8#121	Thailand	535	ERS2693500	2
27097_8#122	Thailand	498	ERS2693501	2
27097_8#123	Thailand	70	ERS2693502	2
27097_8#124	Thailand	1855	ERS2693503	2
27097_8#125	Thailand	205	ERS2693504	2
27097_8#126	Thailand	1856	ERS2693505	2
27097_8#127	Thailand	306	ERS2693506	2
27097_8#128	Thailand	70	ERS2693507	2
27097_8#129	Thailand	23	ERS2693508	2
27097_8#13	Thailand	54	ERS2693381	2
27097_8#130	Thailand	178	ERS2693509	2
27097_8#131	Thailand	70	ERS2693510	2
27097_8#132	Thailand	58	ERS2693511	2
27097_8#133	Thailand	535*	ERS2693512	2
27097_8#134	Thailand	441	ERS2693513	2
27097_8#135	Thailand	208	ERS2693514	2
27097_8#136	Thailand	54	ERS2693515	2
27097_8#137	Thailand	211	ERS2693516	2
27097_8#138	Thailand	205	ERS2693517	2
27097_8#139	Thailand	70	ERS2693518	2
27097_8#14	Thailand	1786	ERS2693382	2
27097_8#140	Thailand	70	ERS2693519	2
27097_8#141	Thailand	1532	ERS2693520	2
27097_8#142	Thailand	178	ERS2693521	2
27097_8#143	Thailand	208	ERS2693522	2
27097_8#144	Thailand	1843	ERS2693523	2
27097_8#145	Thailand	17	ERS2693524	2
27097_8#146	Thailand	1315	ERS2693525	2
27097_8#147	Thailand	498	ERS2693526	2
27097_8#148	Thailand	34	ERS2693527	2
27097_8#149	Thailand	670	ERS2693528	2
27097_8#15	Thailand	48	ERS2693383	2
27097_8#150	Thailand	498	ERS2693529	2
27097_8#151	Thailand	208	ERS2693530	2
27097_8#152	Thailand	288	ERS2693531	2
27097_8#153	Thailand	10	ERS2693532	2
27097_8#154	Thailand	58	ERS2693533	2
27097_8#155	Thailand	34	ERS2693534	2
27097_8#156	Thailand	206	ERS2693554	2
27097_8#157	Thailand	830	ERS2693555	2
27097_8#158	Thailand	208	ERS2693556	2
27097_8#159	Thailand	306	ERS2693557	2
27097_8#16	Thailand	208	ERS2693384	2
27097_8#160	Thailand	70	ERS2693558	2
27097_8#161	Thailand	1822	ERS2693559	2
27097_8#162	Thailand	689	ERS2693560	2
27097_8#163	Thailand	9	ERS2693561	2
27097_8#164	Thailand	70	ERS2693535	2
27097_8#165	Thailand	513	ERS2693536	2
27097_8#166	Thailand	306	ERS2693537	2
27097_8#167	Thailand	48	ERS2693538	2
27097_8#168	Thailand	526	ERS2693539	2
27097_8#169	Thailand	70	ERS2693540	2
27097_8#17	Thailand	70	ERS2693385	2
27097_8#170	Thailand	654	ERS2693542	2
27097_8#171	Thailand	84	ERS2693543	2
27097_8#172	Thailand	163	ERS2693544	2
27097_8#173	Thailand	10	ERS2693545	2
27097_8#174	Thailand	220	ERS2693546	2
27097_8#175	Thailand	70	ERS2693547	2
27097_8#176	Thailand	526	ERS2693548	2
27097_8#177	Thailand	492	ERS2693549	2
27097_8#178	Thailand	303	ERS2693550	2
27097_8#179	Thailand	10	ERS2693551	2
27097_8#18	Thailand	306	ERS2693386	2
27097_8#180	Thailand	522	ERS2693553	2
27097_8#181	Thailand	56	ERS2693562	2
27097_8#182	Thailand	538	ERS2693563	2
27097_8#183	Thailand	654	ERS2693564	2
27097_8#184	Thailand	154	ERS2693565	2
27097_8#185	Thailand	392	ERS2693566	2
27097_8#186	Thailand	54	ERS2693567	2
27097_8#187	Thailand	17	ERS2693568	2
27097_8#188	Thailand	520	ERS2693569	2
27097_8#189	Thailand	48	ERS2693570	2
27097_8#19	Thailand	1799	ERS2693387	2
27097_8#190	Thailand	211	ERS2693571	2
27097_8#191	Thailand	70	ERS2693572	2
27097_8#192	Thailand	535	ERS2693573	2
27097_8#2	Thailand	290	ERS2693370	2
27097_8#20	Thailand	1832	ERS2693388	2
27097_8#21	Thailand	10	ERS2693389	2
27097_8#22	Thailand	498	ERS2693390	2
27097_8#23	Thailand	163	ERS2693391	2
27097_8#24	Thailand	84	ERS2693392	2
27097_8#25	Thailand	70	ERS2693393	2
27097_8#26	Thailand	70*	ERS2693394	2
27097_8#27	Thailand	70	ERS2693396	2
27097_8#28	Thailand	10	ERS2693397	2
27097_8#29	Thailand	1839	ERS2693398	2
27097_8#3	Thailand	657	ERS2693371	2
27097_8#30	Thailand	498	ERS2693399	2
27097_8#31	Thailand	34	ERS2693401	2
27097_8#32	Thailand	34	ERS2693402	2
27097_8#33	Thailand	205	ERS2693403	2
27097_8#34	Thailand	1814	ERS2693404	2
27097_8#35	Thailand	48	ERS2693405	2
27097_8#36	Thailand	874	ERS2693406	2
27097_8#37	Thailand	197	ERS2693407	2
27097_8#38	Thailand	1786	ERS2693408	2
27097_8#39	Thailand	54	ERS2693409	2
27097_8#4	Thailand	70	ERS2693372	2
27097_8#40	Thailand	1788	ERS2693411	2
27097_8#41	Thailand	538	ERS2693412	2
27097_8#42	Thailand	206	ERS2693414	2
27097_8#43	Thailand	205	ERS2693415	2
27097_8#44	Thailand	56	ERS2693417	2
27097_8#45	Thailand	208	ERS2693419	2
27097_8#46	Thailand	33	ERS2693420	2
27097_8#47	Thailand	56	ERS2693421	2
27097_8#48	Thailand	70	ERS2693422	2
27097_8#49	Thailand	1102	ERS2693423	2
27097_8#5	Thailand	1782	ERS2693373	2
27097_8#50	Thailand	54	ERS2693424	2
27097_8#51	Thailand	1802	ERS2693425	2
27097_8#52	Thailand	1834	ERS2693426	2
27097_8#53	Thailand	56	ERS2693428	2
27097_8#54	Thailand	56	ERS2693429	2
27097_8#55	Thailand	392	ERS2693430	2
27097_8#56	Thailand	17	ERS2693432	2
27097_8#57	Thailand	34	ERS2693433	2
27097_8#58	Thailand	10	ERS2693434	2
27097_8#59	Thailand	10	ERS2693435	2
27097_8#6	Thailand	70	ERS2693374	2
27097_8#60	Thailand	70	ERS2693436	2
27097_8#61	Thailand	10	ERS2693437	2
27097_8#62	Thailand	54	ERS2693438	2
27097_8#63	Thailand	54	ERS2693439	2
27097_8#64	Thailand	538	ERS2693440	2
27097_8#65	Thailand	47	ERS2693441	2
27097_8#66	Thailand	48	ERS2693442	2
27097_8#67	Thailand	677	ERS2693443	2
27097_8#68	Thailand	56	ERS2693444	2
27097_8#69	Thailand	167	ERS2693445	2
27097_8#7	Thailand	70	ERS2693375	2
27097_8#70	Thailand	1819	ERS2693446	2
27097_8#71	Thailand	48	ERS2693447	2
27097_8#72	Thailand	56	ERS2693448	2
27097_8#73	Thailand	10	ERS2693449	2
27097_8#74	Thailand	167	ERS2693450	2
27097_8#75	Thailand	16	ERS2693452	2
27097_8#76	Thailand	54	ERS2693453	2
27097_8#77	Thailand	48	ERS2693454	2
27097_8#78	Thailand	54	ERS2693455	2
27097_8#79	Thailand	68	ERS2693456	2
27097_8#8	Thailand	70	ERS2693376	2
27097_8#80	Thailand	33	ERS2693457	2
27097_8#81	Thailand	10	ERS2693458	2
27097_8#82	Thailand	10	ERS2693459	2
27097_8#83	Thailand	56	ERS2693460	2
27097_8#84	Thailand	167*	ERS2693461	2
27097_8#85	Thailand	10	ERS2693462	2
27097_8#86	Thailand	1844	ERS2693463	2
27097_8#87	Thailand	10	ERS2693464	2
27097_8#88	Thailand	1835	ERS2693465	2
27097_8#89	Thailand	10	ERS2693466	2
27097_8#9	Thailand	512	ERS2693377	2
27097_8#90	Thailand	1004	ERS2693467	2
27097_8#91	Thailand	206	ERS2693468	2
27097_8#92	Thailand	884	ERS2693469	2
27097_8#93	Thailand	495	ERS2693470	2
27097_8#94	Thailand	392	ERS2693471	2
27097_8#95	Thailand	174	ERS2693472	2
27097_8#96	Thailand	211	ERS2693474	2
27097_8#97	Thailand	34	ERS2693475	2
27097_8#98	Thailand	10	ERS2693476	2
27097_8#99	Thailand	56	ERS2693477	2
34873_7#1	NE Thailand	512	pending	newly_sequence
34873_7#10	NE Thailand	206	pending	newly_sequence
34873_7#100	NE Thailand	176	pending	newly_sequence
34873_7#101	NE Thailand	174	pending	newly_sequence
34873_7#102	NE Thailand	16	pending	newly_sequence
34873_7#103	NE Thailand	56	pending	newly_sequence
34873_7#104	NE Thailand	526	pending	newly_sequence
34873_7#105	NE Thailand	48	pending	newly_sequence
34873_7#106	NE Thailand	1859*	pending	newly_sequence
34873_7#107	NE Thailand	Novel	pending	newly_sequence
34873_7#108	NE Thailand	932	pending	newly_sequence
34873_7#109	NE Thailand	531	pending	newly_sequence
34873_7#11	NE Thailand	309	pending	newly_sequence
34873_7#110	NE Thailand	54	pending	newly_sequence
34873_7#111	NE Thailand	1836	pending	newly_sequence
34873_7#112	NE Thailand	208	pending	newly_sequence
34873_7#113	NE Thailand	831	pending	newly_sequence
34873_7#114	NE Thailand	306	pending	newly_sequence
34873_7#115	NE Thailand	99	pending	newly_sequence
34873_7#116	NE Thailand	Novel	pending	newly_sequence
34873_7#117	NE Thailand	Novel	pending	newly_sequence
34873_7#118	NE Thailand	306	pending	newly_sequence
34873_7#119	NE Thailand	180	pending	newly_sequence
34873_7#12	NE Thailand	48	pending	newly_sequence
34873_7#120	NE Thailand	1823	pending	newly_sequence
34873_7#121	NE Thailand	831	pending	newly_sequence
34873_7#122	NE Thailand	1482	pending	newly_sequence
34873_7#123	NE Thailand	220	pending	newly_sequence
34873_7#124	NE Thailand	56	pending	newly_sequence
34873_7#125	NE Thailand	307	pending	newly_sequence
34873_7#126	NE Thailand	526	pending	newly_sequence
34873_7#127	NE Thailand	708	pending	newly_sequence
34873_7#128	NE Thailand	306	pending	newly_sequence
34873_7#129	NE Thailand	298	pending	newly_sequence
34873_7#13	NE Thailand	46	pending	newly_sequence
34873_7#130	NE Thailand	32	pending	newly_sequence
34873_7#131	NE Thailand	Novel	pending	newly_sequence
34873_7#132	NE Thailand	70	pending	newly_sequence
34873_7#133	NE Thailand	825	pending	newly_sequence
34873_7#134	NE Thailand	307	pending	newly_sequence
34873_7#135	NE Thailand	410	pending	newly_sequence
34873_7#136	NE Thailand	381	pending	newly_sequence
34873_7#137	NE Thailand	46	pending	newly_sequence
34873_7#138	NE Thailand	949	pending	newly_sequence
34873_7#139	NE Thailand	654	pending	newly_sequence
34873_7#14	NE Thailand	183	pending	newly_sequence
34873_7#140	NE Thailand	70	pending	newly_sequence
34873_7#141	NE Thailand	93	pending	newly_sequence
34873_7#142	NE Thailand	32	pending	newly_sequence
34873_7#143	NE Thailand	48	pending	newly_sequence
34873_7#144	NE Thailand	531*	pending	newly_sequence
34873_7#145	NE Thailand	48	pending	newly_sequence
34873_7#146	NE Thailand	512	pending	newly_sequence
34873_7#147	NE Thailand	306	pending	newly_sequence
34873_7#148	NE Thailand	498	pending	newly_sequence
34873_7#149	NE Thailand	208	pending	newly_sequence
34873_7#15	NE Thailand	520	pending	newly_sequence
34873_7#150	NE Thailand	531	pending	newly_sequence
34873_7#151	NE Thailand	219	pending	newly_sequence
34873_7#152	NE Thailand	34	pending	newly_sequence
34873_7#153	NE Thailand	Novel	pending	newly_sequence
34873_7#154	NE Thailand	208	pending	newly_sequence
34873_7#155	NE Thailand	206	pending	newly_sequence
34873_7#156	NE Thailand	93	pending	newly_sequence
34873_7#157	NE Thailand	393	pending	newly_sequence
34873_7#158	NE Thailand	410	pending	newly_sequence
34873_7#159	NE Thailand	58	pending	newly_sequence
34873_7#16	NE Thailand	931	pending	newly_sequence
34873_7#160	NE Thailand	10	pending	newly_sequence
34873_7#161	NE Thailand	921	pending	newly_sequence
34873_7#162	NE Thailand	1776	pending	newly_sequence
34873_7#163	NE Thailand	206	pending	newly_sequence
34873_7#164	NE Thailand	180	pending	newly_sequence
34873_7#165	NE Thailand	70	pending	newly_sequence
34873_7#166	NE Thailand	Novel	pending	newly_sequence
34873_7#167	NE Thailand	498	pending	newly_sequence
34873_7#169	NE Thailand	176	pending	newly_sequence
34873_7#17	NE Thailand	70	pending	newly_sequence
34873_7#170	NE Thailand	531	pending	newly_sequence
34873_7#171	NE Thailand	306	pending	newly_sequence
34873_7#172	NE Thailand	174	pending	newly_sequence
34873_7#173	NE Thailand	498	pending	newly_sequence
34873_7#174	NE Thailand	949	pending	newly_sequence
34873_7#175	NE Thailand	526	pending	newly_sequence
34873_7#177	NE Thailand	520	pending	newly_sequence
34873_7#178	NE Thailand	197	pending	newly_sequence
34873_7#179	NE Thailand	163	pending	newly_sequence
34873_7#18	NE Thailand	831	pending	newly_sequence
34873_7#180	NE Thailand	183	pending	newly_sequence
34873_7#181	NE Thailand	498	pending	newly_sequence
34873_7#182	NE Thailand	163	pending	newly_sequence
34873_7#183	NE Thailand	54	pending	newly_sequence
34873_7#184	NE Thailand	34	pending	newly_sequence
34873_7#185	NE Thailand	393	pending	newly_sequence
34873_7#186	NE Thailand	32	pending	newly_sequence
34873_7#187	NE Thailand	15	pending	newly_sequence
34873_7#188	NE Thailand	493	pending	newly_sequence
34873_7#189	NE Thailand	1849	pending	newly_sequence
34873_7#19	NE Thailand	306	pending	newly_sequence
34873_7#190	NE Thailand	307	pending	newly_sequence
34873_7#191	NE Thailand	Novel	pending	newly_sequence
34873_7#192	NE Thailand	1797	pending	newly_sequence
34873_7#2	NE Thailand	306	pending	newly_sequence
34873_7#20	NE Thailand	831	pending	newly_sequence
34873_7#21	NE Thailand	70	pending	newly_sequence
34873_7#22	NE Thailand	93	pending	newly_sequence
34873_7#23	NE Thailand	93	pending	newly_sequence
34873_7#24	NE Thailand	309	pending	newly_sequence
34873_7#25	NE Thailand	93	pending	newly_sequence
34873_7#26	NE Thailand	70	pending	newly_sequence
34873_7#27	NE Thailand	1832	pending	newly_sequence
34873_7#28	NE Thailand	538	pending	newly_sequence
34873_7#29	NE Thailand	531	pending	newly_sequence
34873_7#3	NE Thailand	694	pending	newly_sequence
34873_7#30	NE Thailand	306	pending	newly_sequence
34873_7#31	NE Thailand	309	pending	newly_sequence
34873_7#32	NE Thailand	70	pending	newly_sequence
34873_7#33	NE Thailand	17	pending	newly_sequence
34873_7#34	NE Thailand	306	pending	newly_sequence
34873_7#35	NE Thailand	167	pending	newly_sequence
34873_7#36	NE Thailand	34	pending	newly_sequence
34873_7#37	NE Thailand	531	pending	newly_sequence
34873_7#38	NE Thailand	167	pending	newly_sequence
34873_7#39	NE Thailand	197	pending	newly_sequence
34873_7#4	NE Thailand	Novel	pending	newly_sequence
34873_7#40	NE Thailand	70	pending	newly_sequence
34873_7#41	NE Thailand	512	pending	newly_sequence
34873_7#42	NE Thailand	205	pending	newly_sequence
34873_7#43	NE Thailand	183	pending	newly_sequence
34873_7#44	NE Thailand	70	pending	newly_sequence
34873_7#45	NE Thailand	306	pending	newly_sequence
34873_7#46	NE Thailand	17	pending	newly_sequence
34873_7#47	NE Thailand	48	pending	newly_sequence
34873_7#48	NE Thailand	70*	pending	newly_sequence
34873_7#49	NE Thailand	531	pending	newly_sequence
34873_7#5	NE Thailand	Novel	pending	newly_sequence
34873_7#50	NE Thailand	1836	pending	newly_sequence
34873_7#51	NE Thailand	491	pending	newly_sequence
34873_7#52	NE Thailand	174	pending	newly_sequence
34873_7#53	NE Thailand	178	pending	newly_sequence
34873_7#54	NE Thailand	157	pending	newly_sequence
34873_7#56	NE Thailand	17	pending	newly_sequence
34873_7#57	NE Thailand	70	pending	newly_sequence
34873_7#58	NE Thailand	54	pending	newly_sequence
34873_7#59	NE Thailand	70	pending	newly_sequence
34873_7#6	NE Thailand	174	pending	newly_sequence
34873_7#60	NE Thailand	306	pending	newly_sequence
34873_7#61	NE Thailand	923	pending	newly_sequence
34873_7#62	NE Thailand	9	pending	newly_sequence
34873_7#63	NE Thailand	208	pending	newly_sequence
34873_7#64	NE Thailand	498	pending	newly_sequence
34873_7#65	NE Thailand	307	pending	newly_sequence
34873_7#66	NE Thailand	197	pending	newly_sequence
34873_7#67	NE Thailand	306	pending	newly_sequence
34873_7#68	NE Thailand	228	pending	newly_sequence
34873_7#69	NE Thailand	531	pending	newly_sequence
34873_7#7	NE Thailand	154	pending	newly_sequence
34873_7#70	NE Thailand	10	pending	newly_sequence
34873_7#71	NE Thailand	70	pending	newly_sequence
34873_7#72	NE Thailand	538	pending	newly_sequence
34873_7#73	NE Thailand	Novel	pending	newly_sequence
34873_7#74	NE Thailand	306	pending	newly_sequence
34873_7#75	NE Thailand	Novel	pending	newly_sequence
34873_7#76	NE Thailand	56	pending	newly_sequence
34873_7#77	NE Thailand	Novel	pending	newly_sequence
34873_7#78	NE Thailand	17	pending	newly_sequence
34873_7#79	NE Thailand	825	pending	newly_sequence
34873_7#8	NE Thailand	70	pending	newly_sequence
34873_7#80	NE Thailand	1786	pending	newly_sequence
34873_7#81	NE Thailand	15	pending	newly_sequence
34873_7#82	NE Thailand	208	pending	newly_sequence
34873_7#83	NE Thailand	17	pending	newly_sequence
34873_7#84	NE Thailand	174	pending	newly_sequence
34873_7#85	NE Thailand	174	pending	newly_sequence
34873_7#86	NE Thailand	208	pending	newly_sequence
34873_7#87	NE Thailand	208	pending	newly_sequence
34873_7#88	NE Thailand	Novel	pending	newly_sequence
34873_7#89	NE Thailand	499	pending	newly_sequence
34873_7#9	NE Thailand	228	pending	newly_sequence
34873_7#90	NE Thailand	70	pending	newly_sequence
34873_7#91	NE Thailand	1829	pending	newly_sequence
34873_7#92	NE Thailand	177	pending	newly_sequence
34873_7#93	NE Thailand	206	pending	newly_sequence
34873_7#94	NE Thailand	306	pending	newly_sequence
34873_7#95	NE Thailand	201	pending	newly_sequence
34873_7#96	NE Thailand	831	pending	newly_sequence
34873_7#97	NE Thailand	307	pending	newly_sequence
34873_7#98	NE Thailand	949	pending	newly_sequence
34873_7#99	NE Thailand	Novel	pending	newly_sequence
34926_8#1	NE Thailand	32	pending	newly_sequence
34926_8#10	NE Thailand	50	pending	newly_sequence
34926_8#100	NE Thailand	1351	pending	newly_sequence
34926_8#101	NE Thailand	206	pending	newly_sequence
34926_8#102	NE Thailand	307	pending	newly_sequence
34926_8#103	NE Thailand	1856	pending	newly_sequence
34926_8#104	NE Thailand	84	pending	newly_sequence
34926_8#105	NE Thailand	167	pending	newly_sequence
34926_8#106	NE Thailand	538	pending	newly_sequence
34926_8#107	NE Thailand	211	pending	newly_sequence
34926_8#108	NE Thailand	1808	pending	newly_sequence
34926_8#109	NE Thailand	Novel	pending	newly_sequence
34926_8#11	NE Thailand	174	pending	newly_sequence
34926_8#110	NE Thailand	70	pending	newly_sequence
34926_8#111	NE Thailand	54	pending	newly_sequence
34926_8#112	NE Thailand	93	pending	newly_sequence
34926_8#113	NE Thailand	10	pending	newly_sequence
34926_8#114	NE Thailand	206	pending	newly_sequence
34926_8#115	NE Thailand	56	pending	newly_sequence
34926_8#116	NE Thailand	167	pending	newly_sequence
34926_8#117	NE Thailand	512	pending	newly_sequence
34926_8#118	NE Thailand	52	pending	newly_sequence
34926_8#119	NE Thailand	1856	pending	newly_sequence
34926_8#12	NE Thailand	Novel	pending	newly_sequence
34926_8#120	NE Thailand	197	pending	newly_sequence
34926_8#121	NE Thailand	230	pending	newly_sequence
34926_8#122	NE Thailand	17	pending	newly_sequence
34926_8#123	NE Thailand	9	pending	newly_sequence
34926_8#124	NE Thailand	207	pending	newly_sequence
34926_8#125	NE Thailand	50	pending	newly_sequence
34926_8#126	NE Thailand	32	pending	newly_sequence
34926_8#127	NE Thailand	10	pending	newly_sequence
34926_8#128	NE Thailand	520	pending	newly_sequence
34926_8#129	NE Thailand	9	pending	newly_sequence
34926_8#13	NE Thailand	495	pending	newly_sequence
34926_8#130	NE Thailand	70	pending	newly_sequence
34926_8#131	NE Thailand	10	pending	newly_sequence
34926_8#132	NE Thailand	1534	pending	newly_sequence
34926_8#133	NE Thailand	23	pending	newly_sequence
34926_8#134	NE Thailand	832	pending	newly_sequence
34926_8#135	NE Thailand	70	pending	newly_sequence
34926_8#136	NE Thailand	70	pending	newly_sequence
34926_8#137	NE Thailand	306	pending	newly_sequence
34926_8#138	NE Thailand	10	pending	newly_sequence
34926_8#139	NE Thailand	520	pending	newly_sequence
34926_8#14	NE Thailand	167	pending	newly_sequence
34926_8#140	NE Thailand	70	pending	newly_sequence
34926_8#141	NE Thailand	70	pending	newly_sequence
34926_8#142	NE Thailand	46	pending	newly_sequence
34926_8#143	NE Thailand	539	pending	newly_sequence
34926_8#144	NE Thailand	34	pending	newly_sequence
34926_8#145	NE Thailand	70	pending	newly_sequence
34926_8#146	NE Thailand	307	pending	newly_sequence
34926_8#147	NE Thailand	197	pending	newly_sequence
34926_8#148	NE Thailand	163	pending	newly_sequence
34926_8#149	NE Thailand	174	pending	newly_sequence
34926_8#15	NE Thailand	34	pending	newly_sequence
34926_8#150	NE Thailand	950	pending	newly_sequence
34926_8#151	NE Thailand	498	pending	newly_sequence
34926_8#152	NE Thailand	526	pending	newly_sequence
34926_8#153	NE Thailand	174	pending	newly_sequence
34926_8#154	NE Thailand	70	pending	newly_sequence
34926_8#155	NE Thailand	1786	pending	newly_sequence
34926_8#156	NE Thailand	306	pending	newly_sequence
34926_8#157	NE Thailand	34	pending	newly_sequence
34926_8#158	NE Thailand	512	pending	newly_sequence
34926_8#159	NE Thailand	1786	pending	newly_sequence
34926_8#16	NE Thailand	70	pending	newly_sequence
34926_8#160	NE Thailand	56	pending	newly_sequence
34926_8#161	NE Thailand	1913	pending	newly_sequence
34926_8#162	NE Thailand	16	pending	newly_sequence
34926_8#163	NE Thailand	654	pending	newly_sequence
34926_8#164	NE Thailand	70	pending	newly_sequence
34926_8#165	NE Thailand	48	pending	newly_sequence
34926_8#166	NE Thailand	1913	pending	newly_sequence
34926_8#167	NE Thailand	54	pending	newly_sequence
34926_8#168	NE Thailand	78	pending	newly_sequence
34926_8#169	NE Thailand	288	pending	newly_sequence
34926_8#17	NE Thailand	520	pending	newly_sequence
34926_8#170	NE Thailand	176	pending	newly_sequence
34926_8#171	NE Thailand	205	pending	newly_sequence
34926_8#172	NE Thailand	70	pending	newly_sequence
34926_8#173	NE Thailand	10	pending	newly_sequence
34926_8#174	NE Thailand	99	pending	newly_sequence
34926_8#175	NE Thailand	219	pending	newly_sequence
34926_8#176	NE Thailand	70	pending	newly_sequence
34926_8#177	NE Thailand	10	pending	newly_sequence
34926_8#178	NE Thailand	520	pending	newly_sequence
34926_8#179	NE Thailand	Novel	pending	newly_sequence
34926_8#18	NE Thailand	485*	pending	newly_sequence
34926_8#180	NE Thailand	689	pending	newly_sequence
34926_8#181	NE Thailand	9*	pending	newly_sequence
34926_8#182	NE Thailand	411	pending	newly_sequence
34926_8#183	NE Thailand	10	pending	newly_sequence
34926_8#184	NE Thailand	492	pending	newly_sequence
34926_8#185	NE Thailand	520	pending	newly_sequence
34926_8#186	NE Thailand	17	pending	newly_sequence
34926_8#187	NE Thailand	1814	pending	newly_sequence
34926_8#188	NE Thailand	70	pending	newly_sequence
34926_8#189	NE Thailand	205	pending	newly_sequence
34926_8#19	NE Thailand	70	pending	newly_sequence
34926_8#190	NE Thailand	167	pending	newly_sequence
34926_8#191	NE Thailand	23	pending	newly_sequence
34926_8#192	NE Thailand	70	pending	newly_sequence
34926_8#2	NE Thailand	492	pending	newly_sequence
34926_8#20	NE Thailand	1777	pending	newly_sequence
34926_8#21	NE Thailand	34	pending	newly_sequence
34926_8#22	NE Thailand	70	pending	newly_sequence
34926_8#23	NE Thailand	10	pending	newly_sequence
34926_8#24	NE Thailand	47	pending	newly_sequence
34926_8#25	NE Thailand	47	pending	newly_sequence
34926_8#26	NE Thailand	512	pending	newly_sequence
34926_8#27	NE Thailand	50	pending	newly_sequence
34926_8#28	NE Thailand	1814	pending	newly_sequence
34926_8#29	NE Thailand	Novel	pending	newly_sequence
34926_8#3	NE Thailand	872	pending	newly_sequence
34926_8#30	NE Thailand	538	pending	newly_sequence
34926_8#31	NE Thailand	70	pending	newly_sequence
34926_8#32	NE Thailand	485	pending	newly_sequence
34926_8#33	NE Thailand	1115	pending	newly_sequence
34926_8#34	NE Thailand	48	pending	newly_sequence
34926_8#35	NE Thailand	689	pending	newly_sequence
34926_8#36	NE Thailand	56	pending	newly_sequence
34926_8#37	NE Thailand	538	pending	newly_sequence
34926_8#38	NE Thailand	56	pending	newly_sequence
34926_8#39	NE Thailand	9	pending	newly_sequence
34926_8#4	NE Thailand	54	pending	newly_sequence
34926_8#40	NE Thailand	874	pending	newly_sequence
34926_8#41	NE Thailand	1364	pending	newly_sequence
34926_8#42	NE Thailand	70	pending	newly_sequence
34926_8#43	NE Thailand	538	pending	newly_sequence
34926_8#44	NE Thailand	154	pending	newly_sequence
34926_8#45	NE Thailand	176	pending	newly_sequence
34926_8#46	NE Thailand	70	pending	newly_sequence
34926_8#47	NE Thailand	950	pending	newly_sequence
34926_8#48	NE Thailand	70	pending	newly_sequence
34926_8#49	NE Thailand	70*	pending	newly_sequence
34926_8#5	NE Thailand	884	pending	newly_sequence
34926_8#50	NE Thailand	208	pending	newly_sequence
34926_8#51	NE Thailand	70	pending	newly_sequence
34926_8#52	NE Thailand	538	pending	newly_sequence
34926_8#53	NE Thailand	10	pending	newly_sequence
34926_8#54	NE Thailand	306	pending	newly_sequence
34926_8#55	NE Thailand	208	pending	newly_sequence
34926_8#56	NE Thailand	Novel	pending	newly_sequence
34926_8#57	NE Thailand	70	pending	newly_sequence
34926_8#58	NE Thailand	48	pending	newly_sequence
34926_8#59	NE Thailand	70	pending	newly_sequence
34926_8#6	NE Thailand	32	pending	newly_sequence
34926_8#60	NE Thailand	56	pending	newly_sequence
34926_8#61	NE Thailand	50	pending	newly_sequence
34926_8#62	NE Thailand	16	pending	newly_sequence
34926_8#63	NE Thailand	538	pending	newly_sequence
34926_8#64	NE Thailand	874	pending	newly_sequence
34926_8#65	NE Thailand	174	pending	newly_sequence
34926_8#66	NE Thailand	306	pending	newly_sequence
34926_8#67	NE Thailand	54	pending	newly_sequence
34926_8#68	NE Thailand	70	pending	newly_sequence
34926_8#69	NE Thailand	167	pending	newly_sequence
34926_8#7	NE Thailand	874	pending	newly_sequence
34926_8#70	NE Thailand	47	pending	newly_sequence
34926_8#71	NE Thailand	538	pending	newly_sequence
34926_8#72	NE Thailand	538	pending	newly_sequence
34926_8#73	NE Thailand	197	pending	newly_sequence
34926_8#74	NE Thailand	884	pending	newly_sequence
34926_8#75	NE Thailand	70	pending	newly_sequence
34926_8#76	NE Thailand	48	pending	newly_sequence
34926_8#77	NE Thailand	34	pending	newly_sequence
34926_8#78	NE Thailand	34	pending	newly_sequence
34926_8#79	NE Thailand	1853	pending	newly_sequence
34926_8#8	NE Thailand	288	pending	newly_sequence
34926_8#80	NE Thailand	48	pending	newly_sequence
34926_8#81	NE Thailand	Novel	pending	newly_sequence
34926_8#82	NE Thailand	539	pending	newly_sequence
34926_8#83	NE Thailand	657	pending	newly_sequence
34926_8#84	NE Thailand	1814	pending	newly_sequence
34926_8#85	NE Thailand	15	pending	newly_sequence
34926_8#86	NE Thailand	70	pending	newly_sequence
34926_8#87	NE Thailand	208	pending	newly_sequence
34926_8#88	NE Thailand	520	pending	newly_sequence
34926_8#89	NE Thailand	538	pending	newly_sequence
34926_8#9	NE Thailand	486	pending	newly_sequence
34926_8#90	NE Thailand	23	pending	newly_sequence
34926_8#91	NE Thailand	10	pending	newly_sequence
34926_8#92	NE Thailand	70	pending	newly_sequence
34926_8#93	NE Thailand	10	pending	newly_sequence
34926_8#94	NE Thailand	208	pending	newly_sequence
34926_8#95	NE Thailand	10	pending	newly_sequence
34926_8#96	NE Thailand	163	pending	newly_sequence
34926_8#97	NE Thailand	70	pending	newly_sequence
34926_8#98	NE Thailand	70	pending	newly_sequence
34926_8#99	NE Thailand	Novel	pending	newly_sequence
34956_7#1	NE Thailand	10	pending	newly_sequence
34956_7#10	NE Thailand	34	pending	newly_sequence
34956_7#100	NE Thailand	23	pending	newly_sequence
34956_7#101	NE Thailand	23	pending	newly_sequence
34956_7#102	NE Thailand	203	pending	newly_sequence
34956_7#103	NE Thailand	23	pending	newly_sequence
34956_7#104	NE Thailand	201	pending	newly_sequence
34956_7#105	NE Thailand	Novel	pending	newly_sequence
34956_7#106	NE Thailand	58	pending	newly_sequence
34956_7#107	NE Thailand	Novel	pending	newly_sequence
34956_7#108	NE Thailand	1535	pending	newly_sequence
34956_7#109	NE Thailand	Novel	pending	newly_sequence
34956_7#11	NE Thailand	54	pending	newly_sequence
34956_7#110	NE Thailand	46	pending	newly_sequence
34956_7#111	NE Thailand	10	pending	newly_sequence
34956_7#112	NE Thailand	520	pending	newly_sequence
34956_7#113	NE Thailand	220	pending	newly_sequence
34956_7#114	NE Thailand	931	pending	newly_sequence
34956_7#115	NE Thailand	157	pending	newly_sequence
34956_7#116	NE Thailand	1010	pending	newly_sequence
34956_7#117	NE Thailand	10	pending	newly_sequence
34956_7#118	NE Thailand	307	pending	newly_sequence
34956_7#119	NE Thailand	10	pending	newly_sequence
34956_7#12	NE Thailand	Novel	pending	newly_sequence
34956_7#120	NE Thailand	46	pending	newly_sequence
34956_7#121	NE Thailand	307	pending	newly_sequence
34956_7#122	NE Thailand	208	pending	newly_sequence
34956_7#123	NE Thailand	519	pending	newly_sequence
34956_7#124	NE Thailand	233	pending	newly_sequence
34956_7#125	NE Thailand	Novel	pending	newly_sequence
34956_7#126	NE Thailand	23	pending	newly_sequence
34956_7#127	NE Thailand	99	pending	newly_sequence
34956_7#128	NE Thailand	365	pending	newly_sequence
34956_7#129	NE Thailand	832	pending	newly_sequence
34956_7#13	NE Thailand	70	pending	newly_sequence
34956_7#130	NE Thailand	162	pending	newly_sequence
34956_7#131	NE Thailand	10	pending	newly_sequence
34956_7#132	NE Thailand	500	pending	newly_sequence
34956_7#133	NE Thailand	10	pending	newly_sequence
34956_7#134	NE Thailand	1482	pending	newly_sequence
34956_7#135	NE Thailand	10	pending	newly_sequence
34956_7#136	NE Thailand	10	pending	newly_sequence
34956_7#137	NE Thailand	526	pending	newly_sequence
34956_7#138	NE Thailand	70	pending	newly_sequence
34956_7#139	NE Thailand	874	pending	newly_sequence
34956_7#14	NE Thailand	206	pending	newly_sequence
34956_7#140	NE Thailand	32	pending	newly_sequence
34956_7#141	NE Thailand	1848*	pending	newly_sequence
34956_7#142	NE Thailand	Novel	pending	newly_sequence
34956_7#143	NE Thailand	Novel	pending	newly_sequence
34956_7#144	NE Thailand	10	pending	newly_sequence
34956_7#145	NE Thailand	70	pending	newly_sequence
34956_7#146	NE Thailand	177	pending	newly_sequence
34956_7#147	NE Thailand	306	pending	newly_sequence
34956_7#148	NE Thailand	167	pending	newly_sequence
34956_7#149	NE Thailand	58	pending	newly_sequence
34956_7#15	NE Thailand	832	pending	newly_sequence
34956_7#150	NE Thailand	10	pending	newly_sequence
34956_7#151	NE Thailand	167*	pending	newly_sequence
34956_7#152	NE Thailand	70	pending	newly_sequence
34956_7#153	NE Thailand	520	pending	newly_sequence
34956_7#154	NE Thailand	34	pending	newly_sequence
34956_7#155	NE Thailand	167	pending	newly_sequence
34956_7#156	NE Thailand	365	pending	newly_sequence
34956_7#157	NE Thailand	Novel	pending	newly_sequence
34956_7#158	NE Thailand	70	pending	newly_sequence
34956_7#159	NE Thailand	Novel	pending	newly_sequence
34956_7#16	NE Thailand	1832	pending	newly_sequence
34956_7#160	NE Thailand	177	pending	newly_sequence
34956_7#161	NE Thailand	10	pending	newly_sequence
34956_7#162	NE Thailand	34	pending	newly_sequence
34956_7#163	NE Thailand	46	pending	newly_sequence
34956_7#164	NE Thailand	208	pending	newly_sequence
34956_7#165	NE Thailand	208	pending	newly_sequence
34956_7#166	NE Thailand	99	pending	newly_sequence
34956_7#167	NE Thailand	Novel	pending	newly_sequence
34956_7#168	NE Thailand	507	pending	newly_sequence
34956_7#169	NE Thailand	70	pending	newly_sequence
34956_7#17	NE Thailand	832	pending	newly_sequence
34956_7#170	NE Thailand	70	pending	newly_sequence
34956_7#171	NE Thailand	10	pending	newly_sequence
34956_7#172	NE Thailand	171	pending	newly_sequence
34956_7#173	NE Thailand	70	pending	newly_sequence
34956_7#174	NE Thailand	365	pending	newly_sequence
34956_7#175	NE Thailand	519	pending	newly_sequence
34956_7#176	NE Thailand	10	pending	newly_sequence
34956_7#177	NE Thailand	52	pending	newly_sequence
34956_7#178	NE Thailand	Novel	pending	newly_sequence
34956_7#179	NE Thailand	68	pending	newly_sequence
34956_7#18	NE Thailand	48	pending	newly_sequence
34956_7#180	NE Thailand	505	pending	newly_sequence
34956_7#181	NE Thailand	70	pending	newly_sequence
34956_7#182	NE Thailand	10	pending	newly_sequence
34956_7#183	NE Thailand	306	pending	newly_sequence
34956_7#184	NE Thailand	46	pending	newly_sequence
34956_7#185	NE Thailand	1783	pending	newly_sequence
34956_7#186	NE Thailand	16	pending	newly_sequence
34956_7#187	NE Thailand	32	pending	newly_sequence
34956_7#188	NE Thailand	16	pending	newly_sequence
34956_7#189	NE Thailand	220	pending	newly_sequence
34956_7#19	NE Thailand	10	pending	newly_sequence
34956_7#190	NE Thailand	46	pending	newly_sequence
34956_7#191	NE Thailand	34	pending	newly_sequence
34956_7#192	NE Thailand	46	pending	newly_sequence
34956_7#2	NE Thailand	69	pending	newly_sequence
34956_7#20	NE Thailand	58	pending	newly_sequence
34956_7#21	NE Thailand	167	pending	newly_sequence
34956_7#22	NE Thailand	16	pending	newly_sequence
34956_7#23	NE Thailand	167	pending	newly_sequence
34956_7#24	NE Thailand	17	pending	newly_sequence
34956_7#25	NE Thailand	832	pending	newly_sequence
34956_7#26	NE Thailand	167	pending	newly_sequence
34956_7#27	NE Thailand	167	pending	newly_sequence
34956_7#28	NE Thailand	10	pending	newly_sequence
34956_7#29	NE Thailand	538	pending	newly_sequence
34956_7#3	NE Thailand	10	pending	newly_sequence
34956_7#30	NE Thailand	1814	pending	newly_sequence
34956_7#31	NE Thailand	157	pending	newly_sequence
34956_7#32	NE Thailand	529	pending	newly_sequence
34956_7#33	NE Thailand	654	pending	newly_sequence
34956_7#34	NE Thailand	507	pending	newly_sequence
34956_7#35	NE Thailand	520	pending	newly_sequence
34956_7#36	NE Thailand	10	pending	newly_sequence
34956_7#37	NE Thailand	Novel	pending	newly_sequence
34956_7#38	NE Thailand	1315	pending	newly_sequence
34956_7#39	NE Thailand	306	pending	newly_sequence
34956_7#4	NE Thailand	Novel	pending	newly_sequence
34956_7#40	NE Thailand	10	pending	newly_sequence
34956_7#41	NE Thailand	99	pending	newly_sequence
34956_7#42	NE Thailand	315	pending	newly_sequence
34956_7#43	NE Thailand	50	pending	newly_sequence
34956_7#44	NE Thailand	70	pending	newly_sequence
34956_7#45	NE Thailand	211	pending	newly_sequence
34956_7#46	NE Thailand	519	pending	newly_sequence
34956_7#47	NE Thailand	70	pending	newly_sequence
34956_7#48	NE Thailand	519	pending	newly_sequence
34956_7#49	NE Thailand	93	pending	newly_sequence
34956_7#5	NE Thailand	Novel	pending	newly_sequence
34956_7#50	NE Thailand	220	pending	newly_sequence
34956_7#51	NE Thailand	10	pending	newly_sequence
34956_7#52	NE Thailand	Novel	pending	newly_sequence
34956_7#53	NE Thailand	163	pending	newly_sequence
34956_7#54	NE Thailand	70	pending	newly_sequence
[truncated: 1,343 more rows]
