# Supplementary material for: Highly specific and sensitive detection of Burkholderia pseudomallei genomic DNA by CRISPR-Cas12a
Source: PLoS Negl Trop Dis. 2022 Aug 29;16(8):e0010659. doi: 10.1371/journal.pntd.0010659 (PMC9423629; doi:10.1371/journal.pntd.0010659)
Supplement: S2 Table — (XLSX) [file pntd.0010659.s006.xlsx]

## Sheet: Sheet1
S2 Table - 30 B. pseudomallei representatives
Representative	Lineage	Sample ID	Souce	Country	Year	Predicted ST *	Accession no.	Citation		Reference
1	bb1	10209_8#18	human	Thailand	2010	84	ERR341255	1		1. Chewapreecha C, Mather AE, Harris SR, Hunt M, Holden MTG, Chaichana C, et al. Genetic variation associated with infection and the environment in the accidental pathogen Burkholderia pseudomallei. Commun Biol. 2019;2: 1–11. doi:10.1038/s42003-019-0678-x
2	bb2	27035_8#27	human	Thailand	2017	99	ERS2693860	2		2. Chewapreecha C, Pensar J, Chattagul S, Pesonen M, Sangphukieo A, Boonklang P, et al. Co-evolutionary Signals Identify Burkholderia pseudomallei Survival Strategies in a Hostile Environment. Molecular Biology and Evolution. 2022;39: msab306. doi:10.1093/molbev/msab306
3	bb3	10250_7#45	env	Thailand	2011	9	ERR343838	1		3. Chewapreecha C, Holden MTG, Vehkala M, Välimäki N, Yang Z, Harris SR, et al. Global and regional dissemination and evolution of Burkholderia pseudomallei. Nat Microbiol. 2017;2: 1–8. doi:10.1038/nmicrobiol.2016.263
4	bb4	10156_4#56	human	Thailand	2011	33	ERR339184	1		4. Nandi T, Holden MTG, Didelot X, Mehershahi K, Boddey JA, Beacham I, et al. Burkholderia pseudomallei sequencing identifies genomic clades with distinct recombination, accessory, and epigenetic profiles. Genome Res. 2015;25: 129–141. doi:10.1101/gr.177543.114
5	bb5	7910_7#2	human	Malaysia	1997	51	ERR160917	4		5. Johnson SL, Bishop-Lilly KA, Ladner JT, Daligault HE, Davenport KW, Jaissle J, et al. Complete genome sequences for 59 burkholderia isolates, both pathogenic and near neighbor. Genome Announc. 2015;3: e00159-15. doi:10.1128/genomeA.00159-15
6	bb6	10235_7#8	human	Thailand	2010	386	ERR343686	1		6. Price EP, Sarovich DS, Smith EJ, MacHunter B, Harrington G, Theobald V, et al. Unprecedented Melioidosis Cases in Northern Australia Caused by an Asian Burkholderia pseudomallei Strain Identified by Using Large-Scale Comparative Genomics. Appl Environ Microbiol. 2016;82: 954–963. doi:10.1128/AEM.03013-15
7	bb7	10209_8#36	human	Thailand	2010	288	ERR341270	1		7. Daligault HE, Davenport KW, Minogue TD, Bishop-Lilly KA, Broomall SM, Bruce DC, et al. Whole-genome assemblies of 56 burkholderia species. Genome Announc. 2014;2: e01106-14. doi:10.1128/genomeA.01106-14
8	bb8	8009_4#4	human	Laos	2005	489	ERS090346	3		8. Sarovich DS, Webb JR, Pitman MC, Viberg LT, Mayo M, Baird RW, et al. Raising the Stakes: Loss of Efflux Pump Regulation Decreases Meropenem Susceptibility in Burkholderia pseudomallei. Clinical Infectious Diseases. 2018;67: 243–250. doi:10.1093/cid/ciy069
9	bb9	10235_7#1	human	Thailand	2010	212	ERR343679	1		9. Sahl JW, Vazquez AJ, Hall CM, Busch JD, Tuanyok A, Mayo M, et al. The Effects of Signal Erosion and Core Genome Reduction on the Identification of Diagnostic Markers. mBio. 2016;7: e00846-16. doi:10.1128/mBio.00846-16
10	bb10	10208_8#50	env	Thailand	2011	208	ERR341226	1		10. Hunt M, Mather AE, Sánchez-Busó L, Page AJ, Parkhill J, Keane JA, et al. ARIBA: rapid antimicrobial resistance genotyping directly from sequencing reads. Microb Genom. 2017;3: e000131. doi:10.1099/mgen.0.000131
11	bb11	10156_4#16	human	Thailand	2011	178	ERR339144	1
12	bb12	8191_2#22	human	Vietnam	2010	884	ERS090394	3
13	bb13	27045_7#87	human	Thailand	2017	685	ERS2693660	2
14	bb14	NAU35A-3	env	Australia	2006	326	CP004377_n_CP004378	5
15	bb15	MSHR1952	human	Australia	2005	109	SRR2886995	6
16	bb16	10395_4#51	env	Thailand	2011	309	ERR352226	1
17	bb17	10209_8#21	human	Thailand	2010	Novel	ERR341258	1
18	bb18	27045_8#5	human	Thailand	2017	1833	ERS2693770	2
19	bb19	MSHR8054	human	Australia	2014	562	SRR2887078	6
20	bb20	8009_4#15	env	Laos	2009	47	ERS090357	3
21	bb21	MSHR1655	human	Australia	2003	131	CP008779_n_CP008780	7
22	bb22	MSHR0663	human	Australia	1998	36	SRR2887062	6
23		10208_8#9	env	Thailand	2011	163	ERR341185	1
24		MSHR9039	human	Australia	2016	132	SRR6075124	8
25		9554_8#19	human	Martinique	2010	92	ERS205857	3
26		10209_8#48	human	Thailand	2010	872	ERR341279	1
27		27097_8#55	human	Thailand	2016	392	ERS2693430	2
28		10208_8#24	env	Thailand	2011	677	ERR341200	1
29		Bp0701	env	Thailand	2007	670	LWWK00000000	9
30		10209_8#50	human	Thailand	2010	205	ERR341281	1
	* MLST prediction was performed using ARIBA by Hunt et al. [10]
