# Supplementary material for: Highly specific and sensitive detection of Burkholderia pseudomallei genomic DNA by CRISPR-Cas12a
Source: PLoS Negl Trop Dis. 2022 Aug 29;16(8):e0010659. doi: 10.1371/journal.pntd.0010659 (PMC9423629; doi:10.1371/journal.pntd.0010659)
Supplement: S3 Table — (XLSX) [file pntd.0010659.s007.xlsx]

## Sheet: Sheet1
S3 Table - DNA oligonucleotides and probes
Name	Alias	Purpose	Sequence	Length (nt)	Melting temperature (°C) *	Citation		Reference
crBP34 forward	167	T7 template	TAATACGACTCACTATAGGGTAATTTCTACTAAGTGTAGATACTACATACCCACTATTCAGAAAGGAA	68	71.4	(in this study)		1. Novak RT, Glass MB, Gee JE, Gal D, Mayo MJ, Currie BJ, et al. Development and Evaluation of a Real-Time PCR Assay Targeting the Type III Secretion System of Burkholderia pseudomallei. J Clin Microbiol. 2006;44: 85–90. doi:10.1128/JCM.44.1.85-90.2006
crBP34 reverse	168	T7 template	TTCCTTTCTGAATAGTGGGTATGTAGTATCTACACTTAGTAGAAATTACCCTATAGTGAGTCGTATTA	68	71.4	(in this study)		2. Chen JS, Ma E, Harrington LB, Costa MD, Tian X, Palefsky JM, et al. CRISPR-Cas12a target binding unleashes indiscriminate single-stranded DNase activity. Science. 2018;360: 436–439. doi:10.1126/science.aar6245
crBP36 forward	169	T7 template	TAATACGACTCACTATAGGGTAATTTCTACTAAGTGTAGATAGTTCGAGGCGGTCCGAAGCAAAGGAA	68	75.4	(in this study)		3. Nguyen LT, Smith BM, Jain PK. Enhancement of trans-cleavage activity of Cas12a with engineered crRNA enables amplified nucleic acid detection. Nature Communications. 2020;11: 4906. doi:10.1038/s41467-020-18615-1
crBP36 reverse	170	T7 template	TTCCTTTGCTTCGGACCGCCTCGAACTATCTACACTTAGTAGAAATTACCCTATAGTGAGTCGTATTA	68	75.4	(in this study)		4. SantaLucia J. A unified view of polymer, dumbbell, and oligonucleotide DNA nearest-neighbor thermodynamics. Proceedings of the National Academy of Sciences. 1998;95: 1460–1465. doi:10.1073/pnas.95.4.1460
crBP38 forward	171	T7 template	TAATACGACTCACTATAGGGTAATTTCTACTAAGTGTAGATATCTCAAGACGACGTCCAATAAAGTAA	68	71.6	(in this study)
crBP38 reverse	172	T7 template	TTACTTTATTGGACGTCGTCTTGAGATATCTACACTTAGTAGAAATTACCCTATAGTGAGTCGTATTA	68	71.6	(in this study)
crBP32 RPA forward †	146	RPA primer	CTGGGTGACGTCGACGTTAATCGTGGTATTCTTGG	35	70.8	(in this study)
crBP32 RPA reverse †	147	RPA primer	GGGTCTTGACTATGATGCGCCGAACAGTGTGCTTT	35	72.6	(in this study)
crBP34 RPA forward †	148	RPA primer	CAGCATATCATTGTCCGGCGCGAACCATCAAGCTA	35	72.6	(in this study)
crBP34 RPA reverse †	149	RPA primer	AACTTTTCATTTTCCTGTCAATTCGACTGACCATC	35	66.1	(in this study)
crBP35 RPA forward †	150	RPA primer	TTCAAATTGTGCTTGAAGATGAGGCTCGTATTGAT	35	67	(in this study)
crBP35 RPA reverse †	151	RPA primer	ACATCCTCTATACCGATTCGGAAATTTCGTCATCC	35	67.5	(in this study)
crBP36 RPA forward †	152	RPA primer	AGTTCCGCCTTTGACCTTATCAGCCGTTTTGTTGA	35	71.1	(in this study)
crBP36 RPA reverse †	153	RPA primer	GATTATTCGATCAAGCGGTGCATCCATTCATCAAA	35	67.6	(in this study)
crBP37 RPA forward †	154	RPA primer	TTTAGGTAGACATATGTCGCTTCGCCCAGACGCTC	35	71.5	(in this study)
crBP37 RPA reverse †	155	RPA primer	GTCCCGAAGATCTCGCTCTTGGCACTCAAACCCAA	35	73.4	(in this study)
crBP38 RPA forward †	156	RPA primer	GGTAAGGTTCCACTTGGAAGGTGTTGTGAAATGAA	35	68.4	(in this study)
crBP38 RPA reverse †	157	RPA primer	CCTTCTCGAAGGGTATTCAAAGTGGTCCGACGAAA	35	70.4	(in this study)
crBP39 RPA forward †	158	RPA primer	ATCAATCGATAGCACATTCGAATATCAAGGCGACT	35	67.6	(in this study)
crBP39 RPA reverse †	159	RPA primer	AGATCACCACCTGCTTCTGTCTTGCTTGCCTTGCA	35	73.6	(in this study)
crBP38 RPA reverse -2	160	RPA primer	ACAATTTTCTACAGCCTCATCGGAACGATTTCCAA	35	68.2	(in this study)
Bp forward	192	real-time PCR	CGTCTCTATACTGTCGAGCAATCG	24	60.9	1
Bp reverse	193	real-time PCR	CGTGCACACCGGTCAGTATC	20	61.1	1
F-Q probe	64	Fluorescent cleavage probe	/56-FAM/TTATT/3IABkFQ/	5	n/a	2
F-B probe	231	Lateral flow cleavage probe	/56-FAM/TTATT/3Bio/	5	n/a	3
			* Tm is calculated according to SantaLucia 1998 [4] - using 50 nM DNA, 50 mM Na+/K+, 1.5 mM Mg2+, 0.6 mM dNTP
			† patent pending
