# Supplementary material for: Highly specific and sensitive detection of Burkholderia pseudomallei genomic DNA by CRISPR-Cas12a
Source: PLoS Negl Trop Dis. 2022 Aug 29;16(8):e0010659. doi: 10.1371/journal.pntd.0010659 (PMC9423629; doi:10.1371/journal.pntd.0010659)
Supplement: S4 Table — (XLSX) [file pntd.0010659.s008.xlsx]

## Sheet: Sheet1
S4 Table - Coverage of RPA primers in a global B. pseudomallei genome collection
RPA primers for	Total number of mismatch	Number of isolates	Cumulative count	Percentage		Reference
crBP34	mismatch.0	2970	2970	88.8955		1. Wahed AAE, El-Deeb A, El-Tholoth M, Kader HAE, Ahmed A, Hassan S, et al. A Portable Reverse Transcription Recombinase Polymerase Amplification Assay for Rapid Detection of Foot-and-Mouth Disease Virus. PLOS ONE. 2013;8: e71642. doi:10.1371/journal.pone.0071642
	mismatch.1	354	3324	99.4912		2. Daher RK, Stewart G, Boissinot M, Boudreau DK, Bergeron MG. Influence of sequence mismatches on the specificity of recombinase polymerase amplification technology. Molecular and Cellular Probes. 2015;29: 116–121. doi:10.1016/j.mcp.2014.11.005
	mismatch.2	9	3333	99.7606		3. Boyle DS, Lehman DA, Lillis L, Peterson D, Singhal M, Armes N, et al. Rapid detection of HIV-1 proviral DNA for early infant diagnosis using recombinase polymerase amplification. mBio. 2013;4: e00135-13. doi:10.1128/mBio.00135-13
	mismatch.7	1	3334	99.7905		4. Patil KN, Singh P, Muniyappa K. DNA Binding, Coprotease, and Strand Exchange Activities of Mycobacterial RecA Proteins: Implications for Functional Diversity among RecA Nucleoprotein Filaments. Biochemistry. 2011;50: 300–311. doi:10.1021/bi1018013
	mismatch.11	4	3338	99.9102
	no.match	3	3341	100
crBP36	mismatch.0	2889	2889	86.4711
	mismatch.1	447	3336	99.8503
	mismatch.2	1	3337	99.8803
	mismatch.11	1	3338	99.9102
	no.match	3	3341	100
crBP38	mismatch.0	3241	3241	97.0069
	mismatch.1	38	3279	98.1443
	mismatch.2	12	3291	98.5034
	mismatch.5	1	3292	98.5334
	mismatch.7	31	3323	99.4612
	mismatch.11	3	3326	99.551
	mismatch.12	3	3329	99.6408
	no.match	2	3332	99.7306
	RPA primers are known to tolerate significant mismatches depending on position and sequence context. Preveious studies showed that 5 and more mismatches could be tolerated in the RPA reaction [1-4].
