# Supplementary material for: Highly specific and sensitive detection of Burkholderia pseudomallei genomic DNA by CRISPR-Cas12a
Source: PLoS Negl Trop Dis. 2022 Aug 29;16(8):e0010659. doi: 10.1371/journal.pntd.0010659 (PMC9423629; doi:10.1371/journal.pntd.0010659)
Supplement: S5 Table — (XLSX) [file pntd.0010659.s009.xlsx]

## Sheet: Sheet1
S5 Table - 1,071 complete genome assemblies of Non-B. pseudomallei bacteria
A. baumannii	B. cepacia	B. mallei	B. thailandensis	E. coli	K. pneumoniae	P. aeruginosa	S. agalactiae	S. aureus	S. epidermidis	S. pneumoniae	S. pyogenes
GCA_002947415.1	GCA_904865725.1	GCA_000015605.1	GCA_000567925.1	GCA_013343635.1	GCA_015284665.1	GCA_016925475.1	GCA_001908255.1	GCA_000013425.1	GCA_016855305.1	GCA_000210995.1	GCA_001547815.1
GCA_003029495.1	GCA_000755805.1	GCA_000959165.1	GCA_011578485.1	GCA_017164875.1	GCA_016403065.1	GCA_000829255.1	GCA_003186145.1	GCA_001027105.1	GCA_016855965.1	GCA_000211035.2	GCA_900636425.1
GCA_002082645.1	GCA_002407525.3	GCA_002346185.1	GCA_000808035.2	GCA_008926165.1	GCA_904865775.1	GCA_003073615.1	GCA_016454805.1	GCA_006094915.1	GCA_016855605.1	GCA_000211095.1	GCA_000732385.1
GCA_016350065.1	GCA_002209085.2	GCA_000015465.1	GCA_001718295.1	GCA_013167715.1	GCA_014495785.1	GCA_003194245.1	GCA_000599965.1	GCA_006364675.1	GCA_016859455.1	GCA_001255215.1	GCA_000013525.1
GCA_001636235.1	GCA_000701165.2	GCA_000015625.1	GCA_000567945.1	GCA_017164815.1	GCA_015355835.1	GCA_016743115.1	GCA_000636115.1	GCA_001641025.1	GCA_016855485.1	GCA_004331935.1	GCA_001535505.1
GCA_012272715.1	GCA_014854795.1	GCA_000762285.1	GCA_003614835.1	GCA_017164975.1	GCA_001952915.1	GCA_003812905.1	GCA_000967445.1	GCA_002895385.1	GCA_016855505.1	GCA_000210955.1	GCA_005162725.1
GCA_012974845.1	GCA_001718835.1	GCA_002345985.1	GCA_000765375.1	GCA_017164835.1	GCA_003856475.1	GCA_001750705.1	GCA_001190865.1	GCA_003945425.1	GCA_016855525.1	GCA_000211015.1	GCA_011290585.1
GCA_016350085.1	GCA_000292915.1	GCA_000755785.1	GCA_000959425.1	GCA_017164855.1	GCA_015992405.1	GCA_003060845.1	GCA_001655175.1	GCA_900607265.1	GCA_016856245.1	GCA_000211055.2	GCA_000767505.1
GCA_002741415.1	GCA_001718395.1	GCA_000755845.1	GCA_003020025.1	GCA_013167655.1	GCA_006494895.1	GCA_003369735.1	GCA_002881335.1	GCA_001515745.1	GCA_016856285.1	GCA_000007045.1	GCA_001019695.1
GCA_002762115.1	GCA_000974835.2	GCA_002346045.1	GCA_000567905.1	GCA_017164895.1	GCA_904865665.1	GCA_013305645.2	GCA_002881435.1	GCA_004136255.1	GCA_016855185.1	GCA_003994915.1	GCA_001039695.2
GCA_000828935.1	GCA_001411495.1	GCA_002346125.1	GCA_001718615.1	GCA_013167815.1	GCA_016066295.1	GCA_013393705.1	GCA_002881155.1	GCA_900620245.1	GCA_016855585.1	GCA_008253725.1	GCA_001635935.1
GCA_012935025.1	GCA_003546465.1	GCA_002346205.1	GCA_003020185.1	GCA_000730345.1	GCA_016812055.1	GCA_003319235.1	GCA_002881175.1	GCA_000027045.1	GCA_016859435.1	GCA_900618575.1	GCA_001635975.1
GCA_012935165.1	GCA_006094315.1	GCA_000755865.1	GCA_016774495.1	GCA_016458945.1	GCA_904866265.1	GCA_003626935.2	GCA_002881475.1	GCA_000769575.1	GCA_016855405.1	GCA_900618585.1	GCA_002355815.1
GCA_000419405.1	GCA_009586235.1	GCA_000755885.1	GCA_003614815.1	GCA_000022225.1	GCA_009684575.1	GCA_003716765.1	GCA_002881495.1	GCA_002097595.2	GCA_016856085.1	GCA_000014365.2	GCA_009738475.1
GCA_012935105.1		GCA_000959625.1	GCA_000706745.1	GCA_001865295.1	GCA_002278055.1	GCA_003411785.2	GCA_002882205.1	GCA_003264815.1	GCA_016855685.1	GCA_003003495.1	GCA_001547835.1
GCA_012935185.1		GCA_002346105.1	GCA_000959605.1	GCA_017165355.1	GCA_001913175.1	GCA_003052005.2	GCA_002881215.1	GCA_900607305.1	GCA_016856185.1	GCA_003354825.1	GCA_005163245.1
GCA_001941765.1		GCA_000756025.2	GCA_001718635.1	GCA_004010715.1	GCA_015355995.1	GCA_002104615.1	GCA_002881255.1	GCA_001515685.1	GCA_016855425.1	GCA_003609935.1	GCA_009738495.1
GCA_016350105.1		GCA_000959405.1	GCA_000764595.1	GCA_008727195.1	GCA_003584585.1	GCA_014792125.1	GCA_002881275.1	GCA_000485885.1	GCA_016855765.1	GCA_003966505.1	GCA_900474775.1
GCA_001593425.2		GCA_000959465.1	GCA_001718595.1	GCA_013167755.1	GCA_002811305.2	GCA_001516225.2	GCA_002881295.1	GCA_001515665.1	GCA_016859415.1	GCA_900475305.1	GCA_009664495.1
GCA_001806365.1		GCA_000959485.1	GCA_000385525.1	GCA_005037845.2	GCA_014854815.1	GCA_001548335.1	GCA_002881315.1	GCA_001515705.1	GCA_016845435.1	GCA_900475515.1	GCA_900475035.1
GCA_013372085.1		GCA_001729545.1	GCA_002386205.1	GCA_017165315.1	GCA_015356035.1	GCA_001516385.1	GCA_002881455.1	GCA_000418345.1	GCA_016855125.1	GCA_000299015.1	GCA_000250905.1
GCA_001806405.1		GCA_002346065.1	GCA_000012365.1	GCA_003790525.1	GCA_008728695.1	GCA_004193735.1	GCA_000302475.3	GCA_006088835.1	GCA_016855545.1	GCA_001896065.1	GCA_005222545.1
GCA_001902375.1		GCA_002346005.1	GCA_003568605.1	GCA_017164755.1	GCA_002587165.1	GCA_016745135.1	GCA_002881535.1	GCA_900607295.1	GCA_016855445.1	GCA_001896085.1	GCA_014192175.1
GCA_009497995.1		GCA_002346145.1		GCA_009431955.1	GCA_015356055.1	GCA_900185255.1	GCA_002881615.1	GCA_001515765.1	GCA_016855565.1	GCA_900692935.1	GCA_900475155.1
GCA_014672775.1		GCA_002346165.1		GCA_013168135.1	GCA_002813595.1	GCA_015832075.1	GCA_002881695.1	GCA_903932595.1	GCA_016855625.1	GCA_900693075.1	GCA_005160445.1
GCA_016865465.1		GCA_000011705.1		GCA_004010675.1	GCA_015992265.1	GCA_016745195.1	GCA_002881775.1	GCA_903932605.1	GCA_016855105.1	GCA_900795205.1	GCA_900474825.1
GCA_005671375.1		GCA_002346085.1		GCA_013167675.1	GCA_012029975.2	GCA_002411865.3	GCA_002882275.1	GCA_005706035.1	GCA_016855945.1	GCA_000019825.1	GCA_900475135.1
GCA_012272795.1		GCA_002346025.1		GCA_017164915.1	GCA_002970375.3	GCA_013255565.1	GCA_002882375.1	GCA_003193745.1	GCA_016406225.1	GCA_000196595.1	GCA_900475925.1
GCA_000226275.2				GCA_013167155.1	GCA_001644765.1	GCA_001792855.1	GCA_002882465.1	GCA_006364775.1	GCA_016855465.1	GCA_001902455.1	GCA_005164885.1
GCA_000828795.1				GCA_013167275.1	GCA_015992325.1	GCA_003812165.1	GCA_002882555.1	GCA_009176785.1	GCA_016903575.1	GCA_002813955.1	GCA_005165045.1
GCA_001887305.1				GCA_000732965.1	GCA_001902235.1	GCA_009497675.1	GCA_002882645.1	GCA_013389715.1	GCA_016904135.1	GCA_009664475.1	GCA_900475425.1
GCA_004758865.1				GCA_008926125.1	GCA_002848545.1	GCA_002287725.2	GCA_002882745.1	GCA_009176875.1	GCA_009769015.1	GCA_015839915.1	GCA_001638845.2
GCA_015910475.1				GCA_002208865.2	GCA_013305325.1	GCA_013343515.1	GCA_002882835.1	GCA_001019485.2	GCA_011038575.1	GCA_900475805.1	GCA_900475105.1
GCA_002947845.1				GCA_013168175.1	GCA_904863065.1	GCA_001515845.2	GCA_002881195.1	GCA_003264775.1	GCA_016727385.1	GCA_000019005.1	GCA_005163085.1
GCA_003522785.1				GCA_009664455.1	GCA_013735895.1	GCA_900618285.1	GCA_002881235.1	GCA_900324235.1	GCA_002085695.1	GCA_000210935.1	GCA_006740645.2
GCA_009498335.1				GCA_017165435.1	GCA_009661535.2	GCA_905071885.1	GCA_002881395.1	GCA_000746505.1	GCA_016406625.1	GCA_003351645.1	GCA_900474865.1
GCA_005280715.1				GCA_008926185.1	GCA_010183645.1	GCA_003950255.1	GCA_002881415.1	GCA_001640905.1	GCA_016889165.1	GCA_003351725.1	GCA_000250925.1
GCA_014705825.1				GCA_008727175.1	GCA_001902515.1	GCA_015697645.1	GCA_002881555.1	GCA_900637155.1	GCA_016903555.1	GCA_003966485.1	GCA_005161325.1
GCA_014705885.1				GCA_009931235.1	GCA_016772575.1	GCA_003408495.1	GCA_002881575.1	GCA_004614315.1	GCA_003325735.1	GCA_004291255.1	GCA_900474945.1
GCA_017096425.1				GCA_017164935.1	GCA_001902435.1	GCA_900618305.1	GCA_002881595.1	GCA_009912435.1	GCA_003856395.1	GCA_900476465.1	GCA_900475565.1
GCA_017098225.1				GCA_005221505.1	GCA_001316565.3	GCA_002237425.1	GCA_002881865.1	GCA_900474575.1	GCA_902509485.1	GCA_900618555.1	GCA_900475865.1
GCA_002210065.1				GCA_017164955.1	GCA_009834285.1	GCA_003571805.1	GCA_002882125.1	GCA_900474725.1	GCA_002954055.1	GCA_000018985.1	GCA_001635895.1
GCA_012272735.1				GCA_001612475.1	GCA_016801375.1	GCA_002237405.1	GCA_000427055.1	GCA_008370815.1	GCA_016834475.1	GCA_000019025.1	GCA_005163385.1
GCA_017639875.1				GCA_013167575.1	GCA_904865715.1	GCA_003571505.1	GCA_000782855.1	GCA_008620055.1	GCA_000751035.1	GCA_000146975.1	GCA_005163705.1
GCA_003006035.1				GCA_017165375.1	GCA_904864465.1	GCA_016811975.1	GCA_001266635.1	GCA_009176765.1	GCA_014334295.1	GCA_000180515.2	GCA_900475785.1
GCA_003949115.2				GCA_006874785.1	GCA_904865815.1	GCA_002104595.1	GCA_001592425.1	GCA_009912475.1	GCA_002215535.1	GCA_000211075.1	GCA_900475795.1
GCA_014705785.1				GCA_016458925.1	GCA_003432165.1	GCA_003812885.1	GCA_002812425.1	GCA_005890015.1	GCA_002944995.1	GCA_002813535.1	GCA_003203475.1
GCA_016127515.1				GCA_003722195.1	GCA_003073335.1	GCA_003991465.1	GCA_002881355.1	GCA_007410625.1	GCA_000007645.1	GCA_003351525.1	GCA_005161825.1
GCA_900088705.1				GCA_013167615.1	GCA_904866325.1	GCA_001792875.1	GCA_002881375.1	GCA_900607285.1	GCA_000759555.1	GCA_015838875.1	GCA_001019675.1
GCA_003948085.2				GCA_009650035.1	GCA_904863135.1	GCA_002192475.1	GCA_002881515.1	GCA_000145595.1	GCA_009769125.1	GCA_015839575.1	GCA_900474915.1
GCA_012935145.1				GCA_013167935.1	GCA_004120075.1	GCA_002968695.1	GCA_002881935.1	GCA_003354945.1	GCA_009873455.1	GCA_015839775.1	GCA_900474965.1
GCA_900478145.1				GCA_000021125.1	GCA_004119995.1	GCA_008195485.1	GCA_002882035.1	GCA_009912795.1	GCA_016026915.1	GCA_900476445.1	GCA_900475645.1
GCA_000021245.2				GCA_013168235.1	GCA_013423825.1	GCA_001870265.1	GCA_000299135.1	GCA_015219905.1	GCA_014489335.1	GCA_900636585.1	GCA_000772245.1
GCA_001399655.1				GCA_003018315.1	GCA_904866445.1	GCA_015832055.1	GCA_000730255.1	GCA_900474525.1	GCA_016834495.1	GCA_900693055.1	GCA_005161125.1
GCA_002753915.1				GCA_008931135.1	GCA_000775395.1	GCA_001632245.1	GCA_001190805.1	GCA_900607245.1	GCA_013317125.1	GCA_000210975.1	GCA_005165385.1
GCA_012272755.1				GCA_000671295.1	GCA_002197225.1	GCA_003813005.1	GCA_002812465.1	GCA_900607275.1	GCA_014490515.1	GCA_000251085.2	GCA_900474815.1
GCA_013394285.1				GCA_000520035.1	GCA_904865755.1	GCA_003206535.1	GCA_002812505.1	GCA_000568455.1	GCA_003856455.1	GCA_002357995.1	GCA_900476015.1
GCA_001543995.1				GCA_013167195.1	GCA_009856585.1	GCA_003641125.1	GCA_003287995.1	GCA_002000685.1	GCA_902509495.1	GCA_003967155.2	GCA_004124115.1
GCA_002082785.1				GCA_017164995.1	GCA_003367555.1	GCA_002085755.1	GCA_003319215.1	GCA_003193725.1	GCA_902509535.1	GCA_011694695.1	GCA_005161465.1
GCA_003547115.1				GCA_004358365.1	GCA_011022255.1	GCA_016064595.1	GCA_012593885.1	GCA_900324345.1	GCA_003812425.1	GCA_015839235.1	GCA_005164025.1
GCA_016864915.1				GCA_013167335.1	GCA_001548315.1	GCA_016745155.1	GCA_900474905.1	GCA_002000665.1	GCA_902509505.1	GCA_015839415.1	GCA_005164305.1
GCA_017098205.1				GCA_013167775.1	GCA_009833945.1	GCA_003950015.1	GCA_900475355.1	GCA_002000705.1	GCA_902509515.1	GCA_015840115.1	GCA_900474935.1
GCA_013305465.1				GCA_003017915.1	GCA_015992425.1	GCA_002205375.1	GCA_000689235.1	GCA_002000725.1	GCA_000011925.1	GCA_017569245.1	GCA_005163565.1
GCA_017724195.1				GCA_003966795.1	GCA_002935085.1	GCA_900243355.1	GCA_001552035.1	GCA_002000745.1	GCA_001956655.2	GCA_900476455.1	GCA_900474745.1
GCA_017742855.1				GCA_005221885.1	GCA_012029945.2	GCA_000496455.2	GCA_001592385.1	GCA_002000765.1	GCA_002850315.1	GCA_900622505.2	GCA_900474835.1
GCA_001026965.1				GCA_013167455.1	GCA_004119975.1	GCA_003028335.1	GCA_002197385.1	GCA_002000865.1	GCA_009685135.1	GCA_000006885.1	GCA_900475705.1
GCA_001514375.1				GCA_011996085.1	GCA_015992305.1	GCA_003798105.1	GCA_003288055.1	GCA_002000565.1	GCA_902509525.1	GCA_002843545.1	GCA_001547715.1
GCA_003345235.1				GCA_013168055.1	GCA_001902475.1	GCA_013393665.2	GCA_003939065.1	GCA_002000645.1	GCA_006742205.1	GCA_003351705.1	GCA_002844355.1
GCA_005280435.1				GCA_003112165.1	GCA_004119955.1	GCA_001547955.1	GCA_008693505.1	GCA_002000805.1	GCA_900086615.2	GCA_900476475.1	GCA_001014285.1
GCA_012931645.1				GCA_013357365.1	GCA_002812665.1	GCA_015697665.1	GCA_011383065.1	GCA_003595405.1	GCA_900638695.1	GCA_900618545.1	GCA_001014305.1
GCA_016864295.1				GCA_003018055.1	GCA_002967795.2	GCA_003433235.1	GCA_014218155.1	GCA_003595465.1	GCA_006094375.1	GCA_000018965.1	GCA_004124135.1
GCA_017723975.1				GCA_001651925.2	GCA_004120095.1	GCA_014155905.1	GCA_001026925.1	GCA_003595485.1		GCA_000019985.1	GCA_900475465.1
GCA_003431865.1				GCA_001651945.2	GCA_009755705.1	GCA_016745175.1	GCA_001683515.1	GCA_013836525.1		GCA_000026665.1	GCA_005162245.1
GCA_009455505.1				GCA_013167295.1	GCA_017916195.1	GCA_003369755.1	GCA_001932715.1	GCA_001183705.3		GCA_001896045.1	GCA_000018125.1
GCA_017724115.1				GCA_001651965.2	GCA_003203435.1	GCA_003073735.1	GCA_002025005.1	GCA_002000585.1		GCA_002947575.1	GCA_000422045.1
GCA_017724215.1				GCA_003018555.1	GCA_010450855.1	GCA_003813025.1	GCA_002197365.1	GCA_002000605.1		GCA_003966525.1	GCA_005160785.1
GCA_017726555.1				GCA_003018895.1	GCA_015243235.1	GCA_016864415.1	GCA_006874565.1	GCA_003595425.1		GCA_013047165.1	GCA_900475615.1
GCA_002996805.1				GCA_003018795.1	GCA_004120115.1	GCA_018138045.1	GCA_013000945.1	GCA_003595445.1		GCA_015839035.1	GCA_900475875.1
GCA_003264275.1				GCA_003112185.1	GCA_000775375.1	GCA_002205355.1	GCA_014218075.1	GCA_003595505.1		GCA_900476505.1	GCA_901482645.1
GCA_003522665.1				GCA_003018135.1	GCA_904866545.1	GCA_003073895.1	GCA_014218115.1	GCA_002000785.1		GCA_900693025.1	GCA_005162405.1
GCA_005518095.1				GCA_017165395.1	GCA_008121515.1	GCA_013393685.1	GCA_015221735.2	GCA_002000825.1		GCA_000019265.1	GCA_005162565.1
GCA_006385075.1				GCA_003966465.1	GCA_002752775.1	GCA_013394475.2	GCA_900638495.1	GCA_002000845.1		GCA_000147095.1	GCA_005162865.1
GCA_012931625.1				GCA_003018575.1	GCA_003574275.1	GCA_016105505.1	GCA_000012705.1	GCA_003111725.1		GCA_000817005.1	GCA_900619595.1
GCA_012935005.1				GCA_004358405.1	GCA_003574255.1	GCA_002968955.1	GCA_000427075.1	GCA_003394105.1		GCA_001457635.1	GCA_000230295.1
GCA_015732435.1				GCA_000091005.1	GCA_010183685.1	GCA_016745115.1	GCA_001275545.2	GCA_008619075.1			GCA_004124015.1
GCA_017724155.1				GCA_005037725.2	GCA_002156745.1	GCA_009662315.1	GCA_002197245.1	GCA_000204665.1			GCA_900475005.1
GCA_017726495.1				GCA_005037815.2	GCA_002156725.1	GCA_900497025.1	GCA_002197265.1	GCA_003030065.1			GCA_000349925.2
GCA_000498375.2				GCA_001721125.1	GCA_011066505.1	GCA_002192495.1	GCA_002197285.1	GCA_003354565.1			GCA_001021955.1
GCA_001578145.1				GCA_014058445.2	GCA_904863155.1	GCA_002968655.1	GCA_002197425.1	GCA_003354585.1			GCA_900475335.1
GCA_001896005.1				GCA_017165115.1	GCA_002202195.1	GCA_003073795.1	GCA_002214425.1	GCA_003354705.1			GCA_900619585.1
GCA_003010675.1				GCA_001695515.1	GCA_002903005.1	GCA_001516265.1	GCA_002812445.1	GCA_003354765.1			GCA_004153945.1
GCA_003431385.1				GCA_003018035.1	GCA_018128465.1	GCA_009676785.1	GCA_003812805.1	GCA_003354985.1			GCA_011290565.1
GCA_003812485.1				GCA_003112225.1	GCA_002761315.1	GCA_002085605.1	GCA_000427035.1	GCA_001640925.1			GCA_017132795.1
GCA_012934905.1				GCA_001650295.1	GCA_017809835.1	GCA_002208645.1	GCA_001190885.1	GCA_003073655.1			GCA_005164585.1
GCA_000746645.1				GCA_003018455.1	GCA_904866515.1	GCA_009676765.1	GCA_003288075.1	GCA_003203615.1			GCA_900475955.1
GCA_009759685.1				GCA_003697165.2	GCA_011045595.1	GCA_000981825.1	GCA_006716245.1	GCA_900324315.1			GCA_900636725.1
GCA_014672755.1				GCA_000005845.2	GCA_904865705.1	GCA_001457615.1	GCA_009930915.1	GCA_003193885.1			GCA_000013485.1
GCA_014874575.1				GCA_000008865.2	GCA_000240185.2	GCA_013201115.1	GCA_013786965.1	GCA_003194025.1			GCA_005164705.1
GCA_002116925.1				GCA_000022665.2	GCA_006364295.1	GCA_000006765.1	GCA_014218095.1	GCA_004785995.1			GCA_012572265.1
GCA_009035845.1				GCA_000019425.1	GCA_001741545.1	GCA_001045685.1	GCA_014218135.1				GCA_000307535.1
							GCA_000007265.1				GCA_003812645.1
							GCA_001448985.1				GCA_004154345.1
							GCA_001712835.1				GCA_000011765.2
							GCA_001729925.2				GCA_008694005.1
							GCA_002025025.1				GCA_900474995.1
							GCA_002197325.1				GCA_001559175.2
							GCA_002289205.1				GCA_005165265.1
							GCA_012222485.1				GCA_000009385.1
							GCA_900155855.1				GCA_000743015.1
							GCA_000196055.1				GCA_004154245.1
							GCA_000730215.2				GCA_004154325.1
							GCA_000831125.1				GCA_000756485.1
							GCA_002073695.2				GCA_002238295.1
							GCA_002197205.1				GCA_900474895.1
							GCA_002197305.1				GCA_900474845.1
							GCA_003288015.1				GCA_900475475.1
							GCA_003403115.1				GCA_900475525.1
							GCA_003966545.1				GCA_004010875.1
							GCA_008693585.1				GCA_004154285.1
							GCA_013414325.1				GCA_900474925.1
							GCA_000831105.1				GCA_004154145.1
							GCA_000831145.1				GCA_004154205.1
							GCA_900636375.1				GCA_004154405.1
							GCA_003288035.1				GCA_000006785.2
							GCA_009930895.1				GCA_004135875.1
							GCA_900078265.1				GCA_002557755.1
							GCA_900638415.1				GCA_017638465.1
											GCA_004010855.1
											GCA_004154085.1
											GCA_004154305.1
											GCA_014191835.1
											GCA_014192005.1
											GCA_900474975.1
											GCA_900619625.1
											GCA_014495985.1
											GCA_901472475.1
											GCA_001620285.1
											GCA_005160565.1
											GCA_016126835.1
											GCA_001678885.1
											GCA_900474765.1
											GCA_014495925.1
											GCA_900474855.1
											GCA_900475485.1
											GCA_003352145.1
											GCA_003698205.1
											GCA_900474885.1
											GCA_001535565.1
											GCA_900608505.1
											GCA_004154365.1
											GCA_004193935.1
											GCA_004123995.1
											GCA_004153985.1
											GCA_005161985.1
											GCA_005163865.1
											GCA_002163545.1
											GCA_002236875.1
											GCA_002238315.1
											GCA_013306985.1
											GCA_900475115.1
											GCA_000732425.1
											GCA_900475985.1
											GCA_004154185.1
											GCA_004154265.1
											GCA_002236855.1
											GCA_004154165.1
											GCA_004154225.1
											GCA_002355175.1
											GCA_004154025.1
											GCA_000007285.1
											GCA_000011285.1
											GCA_004154105.1
											GCA_001020185.2
											GCA_016549335.1
											GCA_000012165.2
											GCA_016549355.1
											GCA_016549375.1
											GCA_003812725.1
											GCA_005160925.1
											GCA_900475075.1
											GCA_000011665.1
											GCA_000007425.1
											GCA_003609955.1
											GCA_014191695.1
											GCA_003814365.1
											GCA_900636485.1
											GCA_003640605.1
											GCA_003814385.1
											GCA_004154125.1
											GCA_900475175.1
											GCA_004154385.1
											GCA_900474455.1
											GCA_900475455.1
											GCA_000993765.1
											GCA_014495965.1
											GCA_900619615.1
											GCA_001019635.1
											GCA_900475085.1
											GCA_900475765.1
											GCA_014218015.1
											GCA_900474645.1
											GCA_900474795.1
											GCA_000013505.1
											GCA_900474955.1
											GCA_014495945.1
											GCA_900475165.1
											GCA_004153965.1
											GCA_900475495.1
											GCA_000013545.1
											GCA_003025365.1
											GCA_004154045.1
											GCA_000772185.1
											GCA_001051095.1
											GCA_900619605.1
											GCA_001023495.1
											GCA_004154065.1
											GCA_001267805.1
											GCA_005161605.1
											GCA_004154005.1
											GCA_004124075.1
											GCA_009832845.1
											GCA_001267845.1
											GCA_002055535.1
											GCA_004028355.1
											GCA_006364235.1
